# Supplementary material for: Germline mutation rates and fine-scale recombination parameters in zebra finch
Source: PLoS Genet. 2025 Apr 15;21(4):e1011661. doi: 10.1371/journal.pgen.1011661 (PMC12047795; doi:10.1371/journal.pgen.1011661)
Supplement: S1 Table — For each individual of the pedigrees or the population the table provides information, such as, the (i) the parents ID (for pedigree data), (ii) the mapping coverage, the date of hatching (for pedigree data). (XLSX) [file pgen.1011661.s027.xlsx]

## Sheet: Sheet1
Ind	Mother	Father	pedigree_trio	Mapping_coverage	Date_of_hatching
B600	NA	NA	Ped_1	35.9012	2018-10-08
B657	NA	NA	Ped_1	25.6076	2018-10-17
B1039	B600	B657	Ped_1	23.5809	2021-03-03
B1033	B600	B657	Ped_1	25.6044	2021-03-05
B1032	B600	B657	Ped_1	24.8996	2021-03-05
B1035	B600	B657	Ped_1	26.35	2021-03-05
B1034	B600	B657	Ped_1	23.6765	2021-03-05
B538	NA	NA	Ped_1	22.6295	2018-07-18
B539	NA	NA	Ped_1	27.7882	2018-07-19
B561	NA	NA	Ped_1	31.5772	2018-07-22
B597	NA	NA	Ped_1	25.2728	2018-08-08
B635	NA	NA	Ped_1	23.2933	2018-01-09
e87	B635	B1039	Ped_1	18.6998	NA
e81	B1032	B538	Ped_1	22.2066	NA
e89	B597	B1033	Ped_1	17.7649	NA
e60	B1035	B539	Ped_1	18.6876	NA
e86	B1034	B561	Ped_1	24.1362	NA
B629	NA	NA	Ped_2	34.322	2018-08-27
B695	NA	NA	Ped_2	31.9244	2018-12-27
B1049	B629	B695	Ped_2	29.6705	2021-03-16
B1050	B629	B695	Ped_2	29.7728	2021-03-16
B1051	B629	B695	Ped_2	27.0999	2021-03-16
B1056	B629	B695	Ped_2	26.9598	2021-06-22
B1057	B629	B695	Ped_2	30.4406	2021-06-22
B513	NA	NA	Ped_2	29.683	2018-06-22
B663	NA	NA	Ped_2	31.1686	2018-11-04
B670	NA	NA	Ped_2	29.1282	2018-11-07
B681	NA	NA	Ped_2	31.016	2018-11-13
B497	NA	NA	Ped_2	21.9019	2018-01-30
e50	B513	B1049	Ped_2	18.0588	NA
e57	B663	B1050	Ped_2	21.5022	NA
e66	B1051	B670	Ped_2	18.7517	NA
e80	B1056	B681	Ped_2	20.7041	NA
e85	B1057	B497	Ped_2	21.69	NA
B610	NA	NA	Ped_3	32.9253	2018-08-14
B671	NA	NA	Ped_3	26.9804	2018-11-07
B1041	B610	B671	Ped_3	26.0382	2021-03-20
B1029	B610	B671	Ped_3	26.6879	2021-03-06
B1046	B610	B671	Ped_3	32.7625	2021-03-20
B1040	B610	B671	Ped_3	26.6572	2021-03-20
B1045	B610	B671	Ped_3	33.6124	2021-03-20
B645	NA	NA	Ped_3	25.113	2018-09-19
B496	NA	NA	Ped_3	26.1125	2018-01-30
B656	NA	NA	Ped_3	25.8301	2018-10-17
B511	NA	NA	Ped_3	26.1596	2018-06-21
B525	NA	NA	Ped_3	26.3171	2018-07-07
e83	B645	B1041	Ped_3	18.3285	NA
O1320	B496	B1029	Ped_3	17.4048	2021-09-22
e91	B1046	B656	Ped_3	18.7452	NA
e70	B1040	B511	Ped_3	18.9962	NA
e35	B525	B1045	Ped_3	19.5183	NA
B575	NA	NA	Ped_4	31.9588	2018-09-08
B615	NA	NA	Ped_4	30.3475	2018-08-14
B1063	B575	B615	Ped_4	27.4414	2021-06-22
B1061	B575	B615	Ped_4	27.4692	2021-06-22
B1047	B575	B615	Ped_4	28.7059	2021-03-25
B682	NA	NA	Ped_4	26.3509	2018-12-17
B541	NA	NA	Ped_4	22.6508	2018-07-19
B617	NA	NA	Ped_4	19.8736	2018-08-19
e75	B682	B1063	Ped_4	17.6882	NA
e82	B1061	B541	Ped_4	16.12	NA
e39	B1047	B617	Ped_4	19.7589	NA
B628	NA	NA	Trio_1	25.1568	2018-08-25
B1026	NA	NA	Trio_1	29.4274	2021-02-16
e78	B628	B1026	Trio_1	16.3907	NA
B1053	NA	NA	Trio_2	22.5546	2021-04-10
B672	NA	NA	Trio_2	31.2953	2018-11-08
e45	B1053	B672	Trio_2	18.2386	NA
B1052	NA	NA	Trio_3	27.4902	2021-04-10
B593	NA	NA	Trio_3	30.7203	2018-08-02
e79	B1052	B593	Trio_3	17.281	NA
B1054	NA	NA	Trio_4	20.1298	2021-04-10
B551	NA	NA	Trio_4	20.3632	2018-01-08
e54	B1054	B551	Trio_4	19.7311	NA
ERR1013156_Singhal	NA	NA	NA	29.9822	NA
ERR1013157_Singhal	NA	NA	NA	32.4227	NA
ERR1013158_Singhal	NA	NA	NA	31.3034	NA
ERR1013159_Singhal	NA	NA	NA	34.1302	NA
ERR1013160_Singhal	NA	NA	NA	26.6214	NA
ERR1013161_Singhal	NA	NA	NA	25.112	NA
ERR1013162_Singhal	NA	NA	NA	28.294	NA
ERR1013163_Singhal	NA	NA	NA	24.6553	NA
ERR1013164_Singhal	NA	NA	NA	24.5117	NA
ERR1013165_Singhal	NA	NA	NA	27.4738	NA
ERR1013166_Singhal	NA	NA	NA	21.425	NA
ERR1013167_Singhal	NA	NA	NA	27.5617	NA
ERR1013168_Singhal	NA	NA	NA	21.5443	NA
ERR1013169_Singhal	NA	NA	NA	22.2688	NA
ERR1013170_Singhal	NA	NA	NA	24.8061	NA
ERR1013171_Singhal	NA	NA	NA	20.4708	NA
ERR1013172_Singhal	NA	NA	NA	20.1482	NA
ERR1013173_Singhal	NA	NA	NA	27.7682	NA
ERR1013174_Singhal	NA	NA	NA	22.4139	NA
ERR1013175_Singhal	NA	NA	NA	29.7823	NA
ERR1013176_Singhal	NA	NA	NA	23.8255	NA
ERR1013177_Singhal	NA	NA	NA	24.9167	NA
ERR1013178_Singhal	NA	NA	NA	25.7682	NA
ERR1013179_Singhal	NA	NA	NA	28.9545	NA
