# Supplementary material for: Germline mutation rates and fine-scale recombination parameters in zebra finch
Source: PLoS Genet. 2025 Apr 15;21(4):e1011661. doi: 10.1371/journal.pgen.1011661 (PMC12047795; doi:10.1371/journal.pgen.1011661)
Supplement: S2 Table — List of all the mutations, crossovers and non-crossovers identified in this study. (XLSX) [file pgen.1011661.s028.xlsx]

## Sheet: noncrossovers
Chromosome	start_(upstream_non_converted_informative_site)	stop_(downstream_non_converted_informative_site)	offspring	parent	sex_parent	postion_converted_informative_sites	non_converted_allele	converted_allele
NC_044211.2	1288052	1289378	B1041	B610	female	1288222,1288223	C,A	T,G
NC_044211.2	1707010	1707603	B1034	B600	female	1707564,1707572	A,T	C,C
NC_044211.2	4302096	4302796	B1063	B615	male	4302624	C	T
NC_044211.2	4798612	4798895	B1040	B671	male	4798834	G	C
NC_044211.2	10771249	10771801	B1034	B657	male	10771359	G	A
NC_044211.2	11101025	11101371	B1049	B629	female	11101217	T	C
NC_044211.2	11198702	11201022	B1063	B575	female	11199570	G	A
NC_044211.2	23481980	23482577	B1063	B615	male	23482271	A	G
NC_044211.2	27642333	27642877	B1029	B610	female	27642775	C	T
NC_044211.2	27925618	27927206	B1063	B575	female	27927180	C	A
NC_044211.2	48629967	48633438	B1063	B575	female	48631607	T	C
NC_044211.2	57032901	57035683	B1039	B600	female	57035319	T	C
NC_044211.2	59137865	59139898	B1061	B575	female	59139884,59139889	T,G	C,T
NC_044211.2	83668932	83670061	B1035	B600	female	83669109	T	C
NC_044211.2	94114356	94115561	B1063	B575	female	94115215	A	G
NC_044211.2	95642635	95642858	B1040	B610	female	95642704,95642707	T,C	C,T
NC_044211.2	96705088	96708688	B1063	B575	female	96708188,96708189,96708191	A,A,C	G,G,T
NC_044211.2	99635146	99636796	B1049	B629	female	99636720	A	G
NC_044211.2	109055879	109056160	B1063	B615	male	109056000	A	G
NC_044211.2	110283996	110284563	B1056	B629	female	110284023	G	A
NC_044211.2	110584195	110584258	B1040	B610	female	110584238	T	G
NC_044212.2	186396	187508	B1050	B695	male	186593	T	C
NC_044212.2	514817	515465	B1040	B671	male	515059	C	T
NC_044212.2	687383	688726	B1063	B575	female	688078,688080	G,G	A,A
NC_044212.2	11049402	11049502	B1034	B657	male	11049467	A	G
NC_044212.2	14394344	14394721	B1063	B615	male	14394601,14394612	A,T	G,G
NC_044212.2	23715621	23715845	B1040	B610	female	23715774	C	T
NC_044212.2	47794926	47797370	B1039	B657	male	47796631	A	G
NC_044212.2	48123591	48124169	B1051	B695	male	48123944	T	G
NC_044212.2	48988695	48988741	B1056	B629	female	48988723	G	A
NC_044212.2	61332862	61333408	B1061	B575	female	61333164	G	A
NC_044212.2	63919351	63920190	B1056	B629	female	63920037	A	G
NC_044212.2	69218072	69218755	B1056	B629	female	69218453	T	C
NC_044212.2	69284934	69285507	B1061	B575	female	69284940,69284941,69284949,69284953	T,C,G,A	G,A,A,T
NC_044212.2	70184434	70184590	B1046	B610	female	70184475	G	A
NC_044212.2	70281671	70284193	B1045	B671	male	70282377	G	C
NC_044212.2	70288615	70288946	B1035	B600	female	70288880	A	G
NC_044213.2	4097547	4098336	B1051	B629	female	4097852	G	A
NC_044213.2	4566969	4567276	B1029	B671	male	4567022	A	G
NC_044213.2	15040557	15041169	B1040	B610	female	15041066	G	A
NC_044213.2	45136987	45137156	B1050	B695	male	45137117	A	G
NC_044213.2	55042428	55043816	B1061	B575	female	55043238	A	G
NC_044213.2	66333643	66334365	B1034	B600	female	66334181	A	G
NC_044213.2	70770523	70770741	B1029	B610	female	70770603	C	G
NC_044213.2	83964978	83968542	B1039	B657	male	83967909	G	A
NC_044213.2	99217827	99218153	B1061	B575	female	99217939	T	C
NC_044213.2	101268310	101271059	B1049	B629	female	101270384	T	A
NC_044213.2	102769276	102769765	B1032	B657	male	102769331	T	A
NC_044213.2	116034156	116035397	B1041	B610	female	116034336	T	C
NC_044213.2	117818058	117818497	B1045	B610	female	117818278,117818321,117818353	C,A,G	T,T,A
NC_044213.2	126368690	126369627	B1032	B657	male	126368795	G	A
NC_044213.2	136980062	136981690	B1039	B600	female	136980451	G	A
NC_044213.2	143049676	143049736	B1041	B610	female	143049709	G	T
NC_044213.2	145957848	145957957	B1034	B600	female	145957891	A	T
NC_044213.2	148040740	148041070	B1061	B615	male	148040969,148040980,148040981	C,C,C	A,T,T
NC_044214.2	2638190	2638225	B1045	B671	male	2638214	A	G
NC_044214.2	7450982	7451292	B1041	B671	male	7451109	A	T
NC_044214.2	8445607	8449435	B1061	B615	male	8449229	A	C
NC_044214.2	15442193	15443863	B1047	B615	male	15443405	G	A
NC_044214.2	20705809	20706357	B1029	B671	male	20706240	G	A
NC_044214.2	33400679	33401191	B1046	B610	female	33401112,33401120	G,A	C,G
NC_044214.2	36292587	36293139	B1034	B600	female	36292943	T	C
NC_044214.2	70885876	70886511	B1039	B600	female	70885998	C	G
NC_044214.2	76193445	76196030	B1039	B600	female	76195896	C	T
NC_044214.2	85748011	85748419	B1051	B629	female	85748078	T	G
NC_044214.2	96940129	96940506	B1057	B695	male	96940275	A	G
NC_044214.2	98966749	98968788	B1029	B671	male	98967554	G	C
NC_044214.2	103760091	103760399	B1041	B671	male	103760131	G	T
NC_044214.2	104308328	104309080	B1056	B695	male	104309012	G	A
NC_044214.2	104646444	104646600	B1034	B600	female	104646592	G	A
NC_044214.2	108890147	108890520	B1045	B671	male	108890250	A	G
NC_044214.2	112050379	112050753	B1045	B610	female	112050644,112050674	T,A	G,G
NC_044214.2	112455654	112459171	B1029	B610	female	112457192	C	T
NC_044215.2	1063710	1064076	B1040	B671	male	1063769	T	C
NC_044215.2	4996376	4997631	B1034	B657	male	4997368	T	G
NC_044215.2	34254499	34256028	B1063	B575	female	34254923,34255004	A,A	C,C
NC_044215.2	59152886	59153816	B1047	B615	male	59153801	C	A
NC_044215.2	68444775	68445253	B1035	B657	male	68444956	A	T
NC_044215.2	70189638	70189936	B1049	B695	male	70189715	T	C
NC_044216.2	379779	380237	B1047	B615	male	380047	A	C
NC_044216.2	5366431	5366582	B1057	B695	male	5366552,5366555	G,T	C,A
NC_044216.2	5834159	5834570	B1061	B575	female	5834496	T	C
NC_044216.2	8523693	8523947	B1061	B575	female	8523703	T	C
NC_044216.2	8886959	8887610	B1063	B615	male	8887596	T	C
NC_044216.2	15729338	15730286	B1057	B695	male	15729393	C	A
NC_044216.2	16443855	16444096	B1039	B657	male	16444000	A	G
NC_044216.2	17605234	17605501	B1056	B629	female	17605346	C	T
NC_044216.2	17784012	17785433	B1061	B575	female	17784813	T	C
NC_044217.2	4696018	4696757	B1051	B629	female	4696376,4696378	T,G	C,A
NC_044217.2	4808208	4808630	B1039	B600	female	4808286	A	G
NC_044217.2	7696015	7697064	B1034	B600	female	7697046	A	G
NC_044217.2	14413942	14414509	B1039	B600	female	14414345	T	C
NC_044217.2	17332012	17333706	B1040	B671	male	17333200	C	T
NC_044217.2	22047320	22047720	B1039	B600	female	22047445	A	G
NC_044217.2	24282118	24282211	B1041	B671	male	24282165	G	C
NC_044217.2	24973520	24976080	B1047	B615	male	24974638	G	A
NC_044217.2	39732839	39733330	B1039	B600	female	39733228	G	A
NC_044217.2	50858609	50858655	B1039	B600	female	50858617	G	A
NC_044217.2	56464322	56464616	B1050	B695	male	56464487	G	T
NC_044217.2	56856105	56856407	B1046	B671	male	56856385	T	C
NC_044217.2	58382646	58385452	B1035	B600	female	58382885	T	C
NC_044217.2	59515462	59516402	B1045	B671	male	59515524	T	C
NC_044217.2	59774573	59775993	B1063	B575	female	59775922	C	T
NC_044218.2	1084623	1084781	B1039	B657	male	1084671	T	C
NC_044218.2	1858942	1859413	B1045	B671	male	1859210	T	C
NC_044218.2	2275652	2279933	B1063	B615	male	2275736,2275781,2279905	A,T,C	G,A,T
NC_044218.2	2495279	2496145	B1032	B657	male	2495471,2495474	T,A	C,G
NC_044218.2	4427851	4428813	B1034	B657	male	4428478	A	T
NC_044218.2	4770988	4771489	B1051	B629	female	4771284	C	T
NC_044218.2	5409249	5410823	B1035	B657	male	5410717	A	T
NC_044218.2	7366352	7367555	B1040	B671	male	7366687	C	G
NC_044218.2	9094448	9095413	B1041	B671	male	9094773	A	G
NC_044218.2	10295306	10296163	B1033	B657	male	10295458,10295475	T,T	C,C
NC_044218.2	12810670	12812660	B1033	B657	male	12811229	C	T
NC_044218.2	23614946	23615195	B1051	B695	male	23615035	G	A
NC_044218.2	28960256	28960558	B1056	B629	female	28960396	T	C
NC_044218.2	32321765	32322209	B1045	B671	male	32321998	C	G
NC_044218.2	32804930	32806235	B1040	B610	female	32805828	A	C
NC_044218.2	34724495	34724799	B1047	B575	female	34724679	G	A
NC_044218.2	35006716	35006970	B1045	B671	male	35006926	T	C
NC_044219.2	13061969	13063280	B1029	B671	male	13062735,13062739	T,G	G,A
NC_044219.2	21052486	21052787	B1046	B671	male	21052735	C	T
NC_044219.2	24316799	24317246	B1032	B600	female	24317192	A	G
NC_044219.2	24710527	24711744	B1050	B695	male	24711448	C	T
NC_044219.2	28276078	28276764	B1061	B615	male	28276691	A	G
NC_044219.2	28719911	28720307	B1046	B610	female	28720204	A	T
NC_044219.2	32678920	32679012	B1040	B671	male	32678979	A	G
NC_044219.2	35196327	35196594	B1034	B657	male	35196578,35196590	A,A	G,C
NC_044219.2	37583025	37583342	B1034	B600	female	37583281	C	T
NC_044220.2	935599	938628	B1046	B671	male	936454,937096	C,G	T,A
NC_044220.2	1659302	1659822	B1040	B610	female	1659456	A	G
NC_044220.2	2149401	2151708	B1040	B610	female	2150598,2150665,2150719	G,T,G	A,C,C
NC_044220.2	4024633	4024710	B1051	B629	female	4024705	T	C
NC_044220.2	4881704	4882255	B1040	B610	female	4882003	C	T
NC_044220.2	9267498	9268801	B1029	B610	female	9268281,9268284	C,T	T,C
NC_044220.2	22339528	22340490	B1029	B671	male	22340435	A	G
NC_044220.2	23942333	23942811	B1057	B629	female	23942413	A	C
NC_044220.2	29653165	29653745	B1061	B575	female	29653400	G	A
NC_044220.2	30556005	30556278	B1040	B671	male	30556045	T	G
NC_044221.2	2350575	2350827	B1050	B695	male	2350683	A	G
NC_044221.2	3095940	3096771	B1063	B575	female	3096342,3096381	T,A	A,T
NC_044221.2	3618111	3618928	B1032	B600	female	3618440	G	T
NC_044221.2	4712233	4714340	B1050	B695	male	4713003	C	G
NC_044221.2	5277118	5277478	B1046	B610	female	5277255	G	T
NC_044221.2	7218736	7219270	B1041	B671	male	7218879	A	G
NC_044221.2	9057585	9057912	B1039	B657	male	9057710	T	C
NC_044221.2	11077554	11080149	B1047	B575	female	11078448	C	A
NC_044221.2	13464247	13464425	B1035	B600	female	13464293	A	G
NC_044221.2	15403395	15403981	B1050	B629	female	15403668	C	T
NC_044221.2	17857710	17858513	B1035	B657	male	17857995	T	C
NC_044221.2	21197953	21199155	B1029	B610	female	21198829	A	G
NC_044221.2	24970788	24971239	B1056	B695	male	24970923	C	T
NC_044222.2	589480	590924	B1061	B615	male	590410	A	G
NC_044222.2	654786	655538	B1033	B600	female	655491	G	A
NC_044222.2	2077807	2079188	B1063	B615	male	2078336	G	C
NC_044222.2	3487331	3487898	B1035	B600	female	3487856	C	A
NC_044222.2	3737917	3739261	B1035	B657	male	3739073	G	C
NC_044222.2	4033853	4037213	B1050	B695	male	4036117	G	A
NC_044222.2	8864331	8864466	B1061	B615	male	8864388	G	A
NC_044222.2	12119217	12120732	B1039	B600	female	12119247	T	C
NC_044222.2	17246822	17248968	B1039	B657	male	17248083	G	T
NC_044222.2	18772270	18772570	B1039	B657	male	18772380	G	A
NC_044222.2	18968330	18968562	B1029	B610	female	18968489	A	C
NC_044222.2	20188016	20188107	B1063	B615	male	20188059	C	T
NC_044223.2	13078609	13078941	B1029	B610	female	13078901	C	G
NC_044223.2	13594049	13595673	B1035	B657	male	13595254,13595263	G,T	A,G
NC_044223.2	19587743	19588352	B1063	B575	female	19587834	G	A
NC_044224.2	1991237	1991791	B1061	B575	female	1991287	T	C
NC_044224.2	3552831	3553265	B1029	B610	female	3553089	A	T
NC_044224.2	5839011	5839618	B1039	B600	female	5839353	T	C
NC_044224.2	7525458	7526778	B1029	B610	female	7525684	A	G
NC_044224.2	13816624	13817535	B1063	B615	male	13816661	A	G
NC_044224.2	15656502	15656693	B1045	B610	female	15656578	A	G
NC_044224.2	18852448	18852825	B1040	B671	male	18852556	C	T
NC_044224.2	18866026	18866661	B1045	B671	male	18866307	A	G
NC_044224.2	19641198	19642104	B1047	B615	male	19641308	A	G
NC_044225.2	1127532	1128149	B1033	B600	female	1127619	C	G
NC_044225.2	1853989	1854368	B1047	B615	male	1854113	C	T
NC_044225.2	4917709	4917971	B1039	B657	male	4917895	T	G
NC_044225.2	5295043	5296113	B1061	B575	female	5295144	A	G
NC_044225.2	9470638	9471756	B1051	B629	female	9471102	C	T
NC_044225.2	15211569	15212086	B1041	B610	female	15211926	T	C
NC_044225.2	16244032	16244297	B1061	B575	female	16244206	A	C
NC_044226.2	413349	413690	B1061	B575	female	413388	G	A
NC_044226.2	6599632	6599807	B1063	B575	female	6599776	G	A
NC_044226.2	7074883	7076133	B1039	B657	male	7075755	T	C
NC_044226.2	7504755	7505845	B1063	B615	male	7505605	T	A
NC_044226.2	11229939	11230656	B1039	B657	male	11230003	A	G
NC_044226.2	12727714	12727965	B1039	B657	male	12727733	A	T
NC_044226.2	13653622	13653760	B1050	B695	male	13653641	A	T
NC_044226.2	14677036	14677144	B1032	B600	female	14677048	C	T
NC_044226.2	14759217	14760722	B1029	B610	female	14759943	C	T
NC_044226.2	14942587	14942990	B1056	B695	male	14942944	T	C
NC_044226.2	15442621	15443039	B1051	B695	male	15442947	T	C
NC_044227.2	3832182	3832439	B1041	B671	male	3832377	A	G
NC_044227.2	3929895	3930234	B1040	B671	male	3930053	T	C
NC_044227.2	4391789	4392565	B1063	B615	male	4392007	T	C
NC_044227.2	9552862	9553869	B1035	B657	male	9553064	G	A
NC_044227.2	9632481	9633530	B1061	B575	female	9632725	T	C
NC_044227.2	9943461	9944557	B1029	B610	female	9943600	G	C
NC_044227.2	10358861	10359755	B1061	B575	female	10359577	T	G
NC_044227.2	10511514	10511757	B1056	B695	male	10511643	G	A
NC_044227.2	11757932	11758102	B1061	B615	male	11758028	A	G
NC_044227.2	13190237	13192403	B1061	B615	male	13190603	G	C
NC_044227.2	13426276	13427345	B1061	B615	male	13426532	A	G
NC_044229.2	1290506	1290712	B1047	B575	female	1290620	G	A
NC_044229.2	6228790	6228910	B1029	B610	female	6228874	C	A
NC_044230.2	905283	906861	B1047	B615	male	906234	A	G
NC_044230.2	1342624	1343878	B1033	B600	female	1343129,1343159	A,G	G,A
NC_044230.2	1997047	1998485	B1039	B600	female	1997191	T	C
NC_044230.2	7172269	7173040	B1047	B615	male	7172690,7172691	T,G	C,C
NC_044230.2	7548997	7549306	B1049	B629	female	7549167	G	A
NC_044230.2	9960140	9960395	B1033	B657	male	9960268	C	G
NC_044230.2	10433618	10433911	B1049	B629	female	10433679	G	A
NC_044231.2	1289036	1289996	B1041	B610	female	1289438,1289594	C,A	G,G
NC_044232.2	1150153	1150802	B1056	B629	female	1150615	G	A
NC_044232.2	2371784	2375914	B1045	B610	female	2373978	C	T
NC_044232.2	4225917	4226014	B1041	B610	female	4225996	C	G
NC_044232.2	4515047	4515385	B1035	B600	female	4515235	G	C
NC_044232.2	4591402	4593391	B1049	B695	male	4592994	A	T
NC_044232.2	5514544	5514859	B1032	B600	female	5514709	A	G
NC_044232.2	6216428	6216903	B1061	B575	female	6216486,6216504	T,A	C,C
NC_044232.2	13380514	13380915	B1040	B671	male	13380816	C	T
NC_044232.2	14216221	14216332	B1045	B671	male	14216263	A	G
NC_044233.2	193302	194882	B1057	B629	female	194818	A	T
NC_044233.2	224622	224652	B1047	B575	female	224633	G	T
NC_044233.2	2621091	2621352	B1047	B615	male	2621229	C	G
NC_044233.2	2897082	2897563	B1047	B575	female	2897402,2897403,2897404	T,G,G	C,A,C
NC_044233.2	2947467	2948678	B1047	B575	female	2948569,2948572	T,G	C,C
NC_044233.2	3010979	3011408	B1034	B600	female	3011100	G	A
NC_044233.2	5438302	5438612	B1045	B610	female	5438330,5438439	T,A	C,C
NC_044233.2	6023062	6023903	B1063	B615	male	6023231	G	A
NC_044233.2	6112951	6114112	B1029	B671	male	6113879	T	C
NC_044233.2	6619973	6620595	B1039	B657	male	6620535	T	C
NC_044234.2	1545284	1546430	B1063	B575	female	1546214	G	C
NC_044234.2	2021436	2023669	B1047	B615	male	2021931	C	T
NC_044234.2	2064706	2065624	B1047	B615	male	2064884	C	A
NC_044234.2	2185838	2188141	B1040	B610	female	2185988,2185993	T,A	C,T
NC_044234.2	3210636	3211283	B1047	B575	female	3211001	C	A
NC_044234.2	3714544	3714896	B1057	B695	male	3714553	C	A
NC_044234.2	3885557	3886202	B1047	B615	male	3885654,3885665,3885666	T,G,C	G,A,G
NC_044235.2	563809	565883	B1063	B575	female	564309	A	G
NC_044235.2	856157	856379	B1061	B615	male	856256,856257	G,T	A,C
NC_044235.2	2909300	2911770	B1056	B695	male	2910099	A	G
NC_044235.2	3850735	3852510	B1045	B610	female	3851213	A	G
NC_044236.2	989629	989727	B1035	B657	male	989687	A	G
NC_044236.2	4219388	4220639	B1045	B610	female	4220285	A	T
NC_044236.2	4383906	4383987	B1061	B615	male	4383951	C	G
NC_044236.2	5101047	5101946	B1061	B615	male	5101870	T	C
NC_044236.2	5375372	5376188	B1051	B629	female	5375767,5375781	T,C	C,A
NC_044236.2	6315426	6316592	B1045	B610	female	6315547	T	C
NC_044237.2	286306	286484	B1061	B615	male	286428,286430	C,G	T,T
NC_044237.2	2091860	2092305	B1063	B615	male	2091872	T	C
NC_044237.2	2530068	2530394	B1029	B610	female	2530235	G	A
NC_044238.2	1068440	1069378	B1041	B610	female	1068518	G	T
NC_044238.2	2104895	2105766	B1061	B615	male	2105548,2105551	A,C	G,A
NC_044238.2	2742300	2743832	B1061	B615	male	2742400	T	C
NC_044238.2	2982277	2983128	B1039	B657	male	2982381	C	T
NC_044238.2	4893866	4894427	B1046	B671	male	4893957	A	G
NC_044238.2	6471847	6474013	B1039	B657	male	6473092	A	C
NC_044239.2	1579034	1581947	B1061	B575	female	1581871	C	T
NC_044239.2	1836595	1838196	B1061	B575	female	1837283	A	C
NC_044239.2	2119053	2119120	B1056	B695	male	2119102	T	C
NC_044239.2	3972006	3972513	B1056	B695	male	3972074	A	C
NC_044239.2	4930021	4931224	B1046	B671	male	4930844	A	G
NC_044239.2	5066748	5067066	B1045	B610	female	5066817	A	G
NC_044239.2	5200901	5202175	B1061	B575	female	5201844	T	C
NC_044240.2	107872	108150	B1063	B615	male	107907	C	T
NC_044240.2	605752	606175	B1063	B615	male	606164	C	G
NC_044240.2	611922	612179	B1047	B575	female	612037	T	A
NC_044240.2	1676254	1676340	B1049	B629	female	1676319	C	T
NC_044240.2	3114246	3114326	B1061	B575	female	3114317,3114320	G,G	C,A
NC_044242.2	695152	695932	B1032	B600	female	695186	A	G
NC_044242.2	1447635	1449099	B1063	B575	female	1448165,1448172	C,T	A,C
NC_044242.2	1580355	1580723	B1047	B615	male	1580565	G	C

## Sheet: crossovers
chrom	start	end	offspring	parent	sex_parent	phase_changes	complex_event
NC_044211.2	1698232	1698473	e80	B681	male	3	TRUE
NC_044211.2	1876946	1877012	e70	B511	male	1	FALSE
NC_044211.2	2349125	2349480	B1051	B629	female	1	FALSE
NC_044211.2	2414341	2415197	B1029	B671	male	1	0
NC_044211.2	3154587	3155766	B1050	B695	male	1	0
NC_044211.2	3255468	3255548	e66	B670	male	1	0
NC_044211.2	3352236	3352555	B1056	B629	female	1	0
NC_044211.2	4263419	4264054	e35	B525	female	1	0
NC_044211.2	5028820	5029397	B1047	B615	male	1	0
NC_044211.2	6423720	6423843	B1032	B600	female	1	0
NC_044211.2	6519628	6520313	B1050	B629	female	1	0
NC_044211.2	7318509	7318859	e60	B539	male	1	0
NC_044211.2	8688981	8689785	B1033	B600	female	1	0
NC_044211.2	10937868	10938475	B1057	B695	male	1	0
NC_044211.2	12269488	12269531	e87	B635	female	1	0
NC_044211.2	12997481	12997686	e75	B682	female	1	0
NC_044211.2	13346848	13347166	B1032	B657	male	1	0
NC_044211.2	13662109	13662176	B1035	B600	female	1	0
NC_044211.2	13954834	13958096	B1046	B671	male	1	0
NC_044211.2	14195150	14195773	e50	B513	female	1	0
NC_044211.2	17416172	17416296	e39	B617	male	1	0
NC_044211.2	18583838	18584187	B1049	B695	male	1	0
NC_044211.2	74493995	74494944	e91	B656	male	1	0
NC_044211.2	98218056	98219367	e66	B670	male	3	1
NC_044211.2	105249626	105249722	B1032	B600	female	1	0
NC_044211.2	105770190	105771128	B1040	B671	male	1	0
NC_044211.2	107091586	107091623	e60	B539	male	1	0
NC_044211.2	107909353	107909556	B1039	B657	male	1	0
NC_044211.2	108896626	108896854	B1045	B610	female	1	0
NC_044211.2	109093697	109093944	B1049	B629	female	1	0
NC_044211.2	110483035	110483123	e50	B513	female	1	0
NC_044211.2	110495695	110496261	B1033	B600	female	1	0
NC_044211.2	110819501	110820738	B1041	B610	female	1	0
NC_044211.2	111059402	111059859	B1050	B629	female	1	0
NC_044211.2	111744818	111745124	B1032	B657	male	1	0
NC_044211.2	111940853	111941014	B1057	B695	male	1	0
NC_044211.2	112083655	112085109	B1033	B657	male	1	0
NC_044211.2	112101923	112102234	e91	B656	male	1	0
NC_044211.2	112186958	112187890	B1061	B615	male	1	0
NC_044211.2	112385702	112386021	e81	B538	male	1	0
NC_044211.2	112422092	112422376	B1047	B575	female	1	0
NC_044211.2	112434594	112434939	B1047	B615	male	1	0
NC_044211.2	112725813	112728131	B1050	B695	male	1	0
NC_044211.2	112739207	112739766	B1045	B671	male	1	0
NC_044211.2	112805788	112805946	e35	B525	female	1	0
NC_044211.2	112805858	112806074	O1320	B496	female	1	0
NC_044211.2	112929824	112932904	B1035	B657	male	1	0
NC_044211.2	113013084	113015391	B1041	B671	male	1	0
NC_044211.2	113863311	113864552	B1056	B629	female	1	0
NC_044212.2	860991	866819	B1049	B629	female	1	0
NC_044212.2	901298	908521	e82	B541	male	1	0
NC_044212.2	924127	924183	B1045	B671	male	1	0
NC_044212.2	939088	939254	e91	B656	male	1	0
NC_044212.2	953344	954229	e60	B539	male	1	0
NC_044212.2	1232744	1233015	B1041	B671	male	1	0
NC_044212.2	1350293	1350333	B1049	B695	male	1	0
NC_044212.2	1553511	1553562	e80	B681	male	1	0
NC_044212.2	1727607	1729036	B1035	B657	male	1	0
NC_044212.2	1991057	1991814	B1029	B610	female	1	0
NC_044212.2	2003146	2003480	B1047	B575	female	1	0
NC_044212.2	2020851	2021087	B1050	B695	male	1	0
NC_044212.2	2703347	2703419	B1032	B657	male	1	0
NC_044212.2	2833626	2833670	B1050	B629	female	1	0
NC_044212.2	3408574	3409042	B1046	B610	female	1	0
NC_044212.2	4141450	4141991	B1045	B610	female	1	0
NC_044212.2	5071441	5071928	e81	B538	male	1	0
NC_044212.2	5746569	5746633	e39	B617	male	1	0
NC_044212.2	5881621	5881749	B1061	B575	female	1	0
NC_044212.2	11545354	11545484	B1046	B671	male	1	0
NC_044212.2	12903273	12903649	B1033	B600	female	1	0
NC_044212.2	20096648	20097256	e70	B511	male	1	0
NC_044212.2	47029926	47030188	B1063	B615	male	1	0
NC_044212.2	55385372	55385696	B1046	B671	male	1	0
NC_044212.2	62675739	62676317	e82	B541	male	1	0
NC_044212.2	66482637	66483095	B1041	B671	male	1	0
NC_044212.2	66570914	66571232	B1039	B600	female	1	0
NC_044212.2	67139020	68319575	e81	B538	male	1	0
NC_044212.2	67335173	67335568	B1039	B657	male	1	0
NC_044212.2	67585604	67585745	e87	B635	female	1	0
NC_044212.2	67857577	67857848	B1041	B610	female	1	0
NC_044212.2	68216220	68216868	B1034	B600	female	1	0
NC_044212.2	68319348	68319575	B1032	B600	female	1	0
NC_044212.2	68760788	68760933	e35	B525	female	1	0
NC_044212.2	68983645	68984088	B1033	B657	male	1	0
NC_044212.2	69177118	69177889	B1035	B657	male	1	0
NC_044212.2	69665299	69665862	e57	B663	female	1	0
NC_044212.2	70092532	70092824	e75	B682	female	1	0
NC_044212.2	70709466	70710426	B1034	B657	male	1	0
NC_044212.2	70827331	70827705	B1032	B657	male	1	0
NC_044213.2	536237	536760	B1045	B610	female	1	0
NC_044213.2	619501	619924	B1040	B671	male	1	0
NC_044213.2	749605	749900	B1046	B671	male	1	0
NC_044213.2	1210208	1211357	B1041	B671	male	1	0
NC_044213.2	1230142	1230219	B1047	B615	male	1	0
NC_044213.2	1265457	1266318	B1056	B629	female	1	0
NC_044213.2	1290121	1290194	e81	B538	male	3	1
NC_044213.2	1304715	1304783	e86	B561	male	1	0
NC_044213.2	1441602	1441674	B1050	B695	male	1	0
NC_044213.2	1449311	1449413	B1045	B671	male	1	0
NC_044213.2	1454180	1454396	B1063	B615	male	1	0
NC_044213.2	1494384	1495313	B1056	B695	male	1	0
NC_044213.2	1963281	1963371	B1035	B600	female	1	0
NC_044213.2	1992800	1994015	e57	B663	female	1	0
NC_044213.2	2413588	2413731	B1061	B575	female	1	0
NC_044213.2	2537739	2537936	B1041	B610	female	1	0
NC_044213.2	2620008	2620156	e75	B682	female	1	0
NC_044213.2	2819652	2819962	B1029	B610	female	1	0
NC_044213.2	3682151	3682163	B1049	B629	female	1	0
NC_044213.2	3772015	3772218	B1046	B610	female	1	0
NC_044213.2	4387736	4388718	B1034	B657	male	1	0
NC_044213.2	4706159	4706371	B1051	B629	female	1	0
NC_044213.2	5100855	5100913	B1035	B657	male	1	0
NC_044213.2	6696673	6696918	e82	B541	male	1	0
NC_044213.2	8193694	8194289	e60	B539	male	1	0
NC_044213.2	8477151	8477668	e35	B525	female	3	1
NC_044213.2	10666944	10669031	B1032	B657	male	1	0
NC_044213.2	11801343	11811909	B1032	B600	female	1	0
NC_044213.2	39237076	39238278	B1040	B671	male	1	0
NC_044213.2	41874798	41879657	B1040	B671	male	1	0
NC_044213.2	52029879	52030363	B1051	B695	male	1	0
NC_044213.2	89336529	89337090	e35	B525	female	1	0
NC_044213.2	118682092	118682652	B1029	B671	male	1	0
NC_044213.2	131496148	131497456	B1045	B671	male	1	0
NC_044213.2	137821471	149954256	e57	B663	female	1	0
NC_044213.2	140194408	140194649	B1039	B600	female	1	0
NC_044213.2	145177746	145178465	O1320	B496	female	1	0
NC_044213.2	148239534	148239951	B1049	B629	female	1	0
NC_044213.2	148550199	148550447	e83	B645	female	1	0
NC_044213.2	148602917	148603555	e35	B525	female	3	1
NC_044213.2	148674893	148675152	e87	B635	female	1	0
NC_044213.2	149832359	149832401	B1034	B657	male	1	0
NC_044213.2	149926341	149927032	B1047	B575	female	1	0
NC_044213.2	149937866	149937898	e75	B682	female	1	0
NC_044213.2	150009297	150015131	e39	B617	male	3	1
NC_044213.2	150009544	150019641	e66	B670	male	1	0
NC_044213.2	150041205	150084798	B1049	B695	male	3	1
NC_044213.2	150047002	150053088	B1063	B615	male	1	0
NC_044213.2	150053247	150057724	e50	B513	female	3	1
NC_044213.2	150115496	150278436	B1050	B695	male	1	0
NC_044213.2	150115603	150259454	B1051	B629	female	1	0
NC_044213.2	150132151	150208885	e82	B541	male	3	1
NC_044213.2	151200709	151206851	B1051	B695	male	1	0
NC_044213.2	151202393	151203474	B1033	B657	male	1	0
NC_044213.2	151219803	151220974	B1063	B575	female	3	1
NC_044214.2	315204	315478	e75	B682	female	1	0
NC_044214.2	315275	315469	B1033	B657	male	1	0
NC_044214.2	520639	520779	e35	B525	female	1	0
NC_044214.2	559713	560390	e50	B513	female	1	0
NC_044214.2	577974	578082	B1057	B629	female	3	1
NC_044214.2	788297	790427	B1061	B575	female	1	0
NC_044214.2	839067	839206	B1050	B695	male	1	0
NC_044214.2	882145	882287	B1050	B629	female	1	0
NC_044214.2	934340	936166	e66	B670	male	1	0
NC_044214.2	941595	942585	e87	B635	female	1	0
NC_044214.2	1730386	1759159	B1029	B671	male	1	0
NC_044214.2	1759628	1759766	e70	B511	male	3	1
NC_044214.2	1957708	1958522	B1040	B671	male	1	0
NC_044214.2	1961398	1961468	e91	B656	male	1	0
NC_044214.2	1961508	1972782	B1045	B671	male	1	0
NC_044214.2	2189242	2189566	B1034	B657	male	1	0
NC_044214.2	2835070	2835301	B1035	B657	male	1	0
NC_044214.2	2853352	2853764	B1063	B615	male	1	0
NC_044214.2	3842150	3842546	B1029	B610	female	1	0
NC_044214.2	4964947	4965040	B1032	B657	male	1	0
NC_044214.2	5735223	5735366	e57	B663	female	1	0
NC_044214.2	14176002	14177152	B1040	B610	female	1	0
NC_044214.2	43369451	43369815	e70	B511	male	3	1
NC_044214.2	52414899	52415515	B1040	B671	male	1	0
NC_044214.2	69130258	69136429	B1039	B600	female	1	0
NC_044214.2	91596534	91597081	B1051	B695	male	1	0
NC_044214.2	94182371	94182432	B1050	B695	male	1	0
NC_044214.2	98294522	98295634	B1056	B695	male	1	0
NC_044214.2	100663874	100663934	e35	B525	female	1	0
NC_044214.2	100881649	100881719	e80	B681	male	1	0
NC_044214.2	101202615	110142265	e66	B670	male	1	0
NC_044214.2	101202615	110630860	e57	B663	female	1	0
NC_044214.2	102481012	102481179	B1034	B657	male	1	0
NC_044214.2	104334600	104334657	B1032	B657	male	1	0
NC_044214.2	106581234	106581323	B1041	B671	male	1	0
NC_044214.2	106675561	106675709	e50	B513	female	1	0
NC_044214.2	106998405	106998589	B1029	B610	female	1	0
NC_044214.2	107265695	107266217	B1033	B657	male	1	0
NC_044214.2	107651224	107651607	B1033	B600	female	1	0
NC_044214.2	107718742	107719371	B1057	B695	male	1	0
NC_044214.2	107821915	107822489	B1049	B695	male	1	0
NC_044214.2	107875870	107876016	e87	B635	female	1	0
NC_044214.2	109209431	109209566	B1039	B657	male	1	0
NC_044214.2	109343835	109343986	B1061	B575	female	1	0
NC_044214.2	109753657	109754104	O1320	B496	female	1	0
NC_044214.2	109909146	109911006	B1035	B657	male	1	0
NC_044214.2	110141657	110141798	B1051	B629	female	1	0
NC_044214.2	110142836	110142858	B1046	B671	male	1	0
NC_044214.2	110629354	110630860	B1050	B629	female	1	0
NC_044214.2	110808706	110809476	e75	B682	female	1	0
NC_044214.2	111047436	111047746	B1057	B629	female	1	0
NC_044214.2	111133869	111134024	e86	B561	male	1	0
NC_044214.2	111536884	111537310	B1063	B575	female	1	0
NC_044214.2	112029422	112030174	B1051	B695	male	1	0
NC_044214.2	112099536	112099711	B1047	B615	male	1	0
NC_044215.2	5926	15294	B1061	B615	male	1	0
NC_044215.2	6043	23391	e60	B539	male	1	0
NC_044215.2	529322	529586	B1061	B615	male	1	0
NC_044215.2	1034650	1034961	B1039	B657	male	1	0
NC_044215.2	1055171	1056450	B1057	B695	male	1	0
NC_044215.2	1169117	1169832	e89	B597	female	1	0
NC_044215.2	1215609	1217472	B1046	B671	male	1	0
NC_044215.2	1235619	1236115	B1041	B610	female	1	0
NC_044215.2	1320941	1321580	B1056	B629	female	1	0
NC_044215.2	1333161	1333865	B1057	B629	female	1	0
NC_044215.2	1470347	1470437	B1063	B575	female	1	0
NC_044215.2	1477209	1484201	e80	B681	male	1	0
NC_044215.2	1519329	1525278	e85	B497	male	1	0
NC_044215.2	1600068	1600986	B1056	B695	male	1	0
NC_044215.2	1627345	7249560	e83	B645	female	5	1
NC_044215.2	1750193	1750262	B1033	B600	female	1	0
NC_044215.2	1960217	1995376	e86	B561	male	5	1
NC_044215.2	1972857	1980862	B1039	B600	female	1	0
NC_044215.2	2079368	2079571	B1061	B575	female	1	0
NC_044215.2	2107010	2108259	O1320	B496	female	1	0
NC_044215.2	2137583	2138031	B1034	B600	female	1	0
NC_044215.2	2194665	2194903	e66	B670	male	1	0
NC_044215.2	3543749	3579373	B1034	B657	male	1	0
NC_044215.2	5206413	5206489	B1049	B629	female	1	0
NC_044215.2	5535785	5536072	B1049	B695	male	1	0
NC_044215.2	6033986	6034088	B1035	B657	male	1	0
NC_044215.2	7249437	7249560	B1041	B671	male	1	0
NC_044215.2	7945686	7947404	e35	B525	female	1	0
NC_044215.2	8297672	8297982	e81	B538	male	1	0
NC_044215.2	8834965	8835815	B1050	B629	female	1	0
NC_044215.2	11229665	11230070	B1050	B695	male	1	0
NC_044215.2	11263974	11264401	B1045	B671	male	1	0
NC_044215.2	12951173	12951474	e39	B617	male	1	0
NC_044215.2	40017022	40017974	B1051	B695	male	1	0
NC_044215.2	56531573	56532207	B1057	B695	male	1	0
NC_044215.2	56674298	56675176	B1040	B610	female	1	0
NC_044215.2	56915916	56916049	e70	B511	male	1	0
NC_044215.2	59006149	59016968	B1061	B615	male	3	1
NC_044215.2	59100149	59149467	B1061	B615	male	1	0
NC_044215.2	59599816	59600211	B1041	B671	male	1	0
NC_044215.2	62501051	62501236	B1040	B671	male	1	0
NC_044215.2	62766108	62766834	e75	B682	female	1	0
NC_044215.2	66089463	66089792	B1046	B671	male	1	0
NC_044215.2	66335235	66335478	e89	B597	female	1	0
NC_044215.2	67536916	67537042	B1045	B671	male	1	0
NC_044215.2	68170597	68171278	B1034	B657	male	1	0
NC_044215.2	68365617	68366201	B1047	B615	male	1	0
NC_044215.2	68784450	68784718	B1056	B629	female	1	0
NC_044215.2	69567470	69567859	B1032	B657	male	1	0
NC_044216.2	899747	1078092	B1047	B575	female	1	0
NC_044216.2	1286403	1287093	B1049	B629	female	1	0
NC_044216.2	4788546	4788649	B1032	B600	female	1	0
NC_044216.2	5004992	5005567	B1061	B615	male	1	0
NC_044216.2	5070148	5070277	B1034	B600	female	1	0
NC_044216.2	5188560	5188591	e66	B670	male	1	0
NC_044216.2	5313676	5314297	B1039	B657	male	1	0
NC_044216.2	5316677	5317315	B1056	B695	male	1	0
NC_044216.2	8430704	8431168	B1057	B695	male	1	0
NC_044216.2	14804434	14805513	e82	B541	male	1	0
NC_044216.2	14963265	14963808	e91	B656	male	1	0
NC_044216.2	15175098	15175305	B1034	B657	male	1	0
NC_044216.2	15212557	15213329	B1035	B600	female	1	0
NC_044216.2	15471927	15472284	e85	B497	male	3	1
NC_044216.2	16365566	16366319	e39	B617	male	1	0
NC_044216.2	16382223	16382501	B1050	B695	male	1	0
NC_044216.2	17847583	17848845	B1061	B575	female	3	1
NC_044217.2	851579	960191	B1063	B575	female	3	1
NC_044217.2	2395673	2396348	B1050	B629	female	1	0
NC_044217.2	2415485	2416114	e80	B681	male	1	0
NC_044217.2	2571549	2571994	e91	B656	male	1	0
NC_044217.2	4115418	4115509	B1041	B610	female	1	0
NC_044217.2	4757940	4759106	B1039	B657	male	1	0
NC_044217.2	5247289	5386030	B1029	B610	female	1	0
NC_044217.2	7716583	7716739	e60	B539	male	1	0
NC_044217.2	7955007	7956840	B1032	B657	male	1	0
NC_044217.2	8884184	8884443	e85	B497	male	1	0
NC_044217.2	8894257	8894475	B1049	B629	female	1	0
NC_044217.2	8968822	8969499	B1057	B695	male	1	0
NC_044217.2	11726830	11728211	B1063	B575	female	1	0
NC_044217.2	13874526	13877503	B1063	B575	female	1	0
NC_044217.2	21210111	21210726	B1046	B671	male	1	0
NC_044217.2	24912485	24912652	O1320	B496	female	1	0
NC_044217.2	29230457	29231106	B1033	B600	female	1	0
NC_044217.2	36917706	36917867	e70	B511	male	1	0
NC_044217.2	38848497	38849321	B1045	B671	male	1	0
NC_044217.2	46277356	46277677	B1035	B600	female	1	0
NC_044217.2	48206277	48208133	e91	B656	male	1	0
NC_044217.2	48594132	48594417	B1032	B600	female	1	0
NC_044217.2	49207428	49207903	B1050	B629	female	1	0
NC_044217.2	50039621	50040626	B1051	B629	female	1	0
NC_044217.2	51381374	51381612	B1039	B600	female	1	0
NC_044217.2	55167193	55167541	B1039	B657	male	1	0
NC_044217.2	56174893	56175206	B1029	B671	male	1	0
NC_044217.2	56734555	56734751	B1033	B657	male	1	0
NC_044217.2	57585245	57585370	B1045	B610	female	1	0
NC_044217.2	57970611	57971105	e87	B635	female	3	1
NC_044217.2	58003386	58004244	B1047	B575	female	1	0
NC_044217.2	58452146	58453000	e82	B541	male	3	1
NC_044217.2	59200587	59200747	e81	B538	male	1	0
NC_044217.2	59368167	59368617	e89	B597	female	1	0
NC_044217.2	59459995	59460786	e35	B525	female	1	0
NC_044217.2	59663417	59663702	B1049	B695	male	1	0
NC_044217.2	59710622	59710656	e80	B681	male	1	0
NC_044217.2	59717427	59717616	B1047	B615	male	3	1
NC_044217.2	59796218	59796632	O1320	B496	female	1	0
NC_044217.2	59864809	59864907	B1033	B600	female	1	0
NC_044217.2	59900998	59902422	B1041	B671	male	1	0
NC_044217.2	60025455	60025911	B1057	B629	female	1	0
NC_044217.2	60114524	60115099	B1039	B600	female	1	0
NC_044217.2	60397853	60397995	B1029	B610	female	1	0
NC_044217.2	60554138	60554303	B1034	B600	female	1	0
NC_044217.2	61454014	61454540	B1056	B629	female	1	0
NC_044218.2	1939756	1939868	B1061	B575	female	1	0
NC_044218.2	2394301	2394525	e66	B670	male	1	0
NC_044218.2	2481950	2482767	B1057	B629	female	1	0
NC_044218.2	2547996	2548246	e80	B681	male	1	0
NC_044218.2	2560665	2560724	B1061	B615	male	1	0
NC_044218.2	2614806	2615584	e86	B561	male	1	0
NC_044218.2	2647961	2648698	e89	B597	female	1	0
NC_044218.2	2663511	2663577	B1035	B657	male	1	0
NC_044218.2	2728854	2728929	B1034	B657	male	1	0
NC_044218.2	2735765	2736221	B1063	B615	male	1	0
NC_044218.2	2788558	2788793	B1046	B610	female	1	0
NC_044218.2	3033147	3033979	B1050	B695	male	1	0
NC_044218.2	3383459	3383702	B1049	B695	male	1	0
NC_044218.2	3570211	3570576	B1035	B600	female	1	0
NC_044218.2	3601470	3602221	e83	B645	female	1	0
NC_044218.2	3621395	3622060	e81	B538	male	1	0
NC_044218.2	3687780	3688110	B1045	B671	male	1	0
NC_044218.2	4136273	4136486	B1057	B695	male	1	0
NC_044218.2	4292779	4292934	B1051	B695	male	1	0
NC_044218.2	4632054	4632441	B1047	B615	male	1	0
NC_044218.2	4638297	4638669	B1033	B600	female	1	0
NC_044218.2	4863684	4864857	B1056	B629	female	1	0
NC_044218.2	12884605	12886194	e60	B539	male	3	1
NC_044218.2	19973673	19975728	e60	B539	male	3	1
NC_044218.2	26135501	26136648	B1033	B657	male	1	0
NC_044218.2	28368745	28369117	e81	B538	male	1	0
NC_044218.2	29915089	29915299	B1040	B671	male	1	0
NC_044218.2	30384479	30384988	e87	B635	female	1	0
NC_044218.2	30956633	34632983	B1047	B615	male	3	1
NC_044218.2	31548939	31549579	B1034	B600	female	1	0
NC_044218.2	31560010	31560591	e39	B617	male	1	0
NC_044218.2	31628577	31630385	B1029	B671	male	1	0
NC_044218.2	32031314	32031627	B1051	B629	female	1	0
NC_044218.2	32297454	32297734	B1039	B600	female	1	0
NC_044218.2	32354380	32355599	e81	B538	male	1	0
NC_044218.2	33306812	33307578	B1063	B575	female	1	0
NC_044218.2	33350629	33350958	O1320	B496	female	1	0
NC_044218.2	33401536	33402120	B1047	B575	female	1	0
NC_044219.2	104679	105286	O1320	B496	female	1	0
NC_044219.2	1588787	1589583	B1032	B657	male	1	0
NC_044219.2	1775870	1776228	e57	B663	female	1	0
NC_044219.2	3526662	3542591	e57	B663	female	1	0
NC_044219.2	4304812	4305103	B1046	B610	female	1	0
NC_044219.2	6050922	6052097	B1033	B600	female	1	0
NC_044219.2	6431681	6431792	B1029	B610	female	1	0
NC_044219.2	6908185	6908239	B1063	B575	female	1	0
NC_044219.2	7424318	7424556	B1041	B610	female	1	0
NC_044219.2	9202895	9204204	B1056	B629	female	1	0
NC_044219.2	9717587	9718612	B1047	B615	male	1	0
NC_044219.2	12324579	12324596	B1032	B600	female	1	0
NC_044219.2	16340092	16340431	e39	B617	male	1	0
NC_044219.2	17693926	17694667	B1039	B600	female	1	0
NC_044219.2	20196606	20205996	B1029	B671	male	1	0
NC_044219.2	23711302	23712595	e82	B541	male	1	0
NC_044219.2	25526792	25527031	B1045	B671	male	1	0
NC_044219.2	29441155	29441728	e80	B681	male	1	0
NC_044219.2	29605167	29605748	e86	B561	male	1	0
NC_044219.2	30444272	30444375	B1046	B671	male	1	0
NC_044219.2	30925194	30925509	e75	B682	female	1	0
NC_044219.2	32079801	32080129	B1063	B615	male	1	0
NC_044219.2	33640023	33640767	B1046	B610	female	1	0
NC_044219.2	33781683	33781943	B1035	B657	male	1	0
NC_044219.2	34128917	34129161	e50	B513	female	1	0
NC_044219.2	34808258	34810125	e81	B538	male	1	0
NC_044219.2	35000611	35000719	B1049	B629	female	1	0
NC_044219.2	35478984	35479349	e60	B539	male	1	0
NC_044219.2	35728681	35729420	B1035	B600	female	3	1
NC_044219.2	35889243	35889806	B1045	B610	female	1	0
NC_044219.2	35970083	35970972	B1034	B600	female	1	0
NC_044219.2	36012264	36013162	B1039	B657	male	1	0
NC_044219.2	36409095	36409314	B1029	B610	female	1	0
NC_044219.2	36804254	36805439	B1039	B600	female	1	0
NC_044219.2	37173004	37173620	e57	B663	female	1	0
NC_044220.2	506832	507790	B1034	B657	male	1	0
NC_044220.2	767976	768060	B1046	B610	female	1	0
NC_044220.2	852334	852954	e83	B645	female	1	0
NC_044220.2	1092798	1093657	e60	B539	male	1	0
NC_044220.2	1203735	1203923	B1035	B600	female	1	0
NC_044220.2	1556792	1557224	B1061	B615	male	1	0
NC_044220.2	2023994	2024477	e81	B538	male	1	0
NC_044220.2	2079106	2079608	B1047	B615	male	1	0
NC_044220.2	2245377	2245758	e57	B663	female	1	0
NC_044220.2	2374444	2374569	e80	B681	male	1	0
NC_044220.2	2658980	2659044	e82	B541	male	1	0
NC_044220.2	3626446	3626909	B1049	B629	female	1	0
NC_044220.2	4257467	4257629	B1061	B575	female	1	0
NC_044220.2	4378328	4380003	B1041	B610	female	1	0
NC_044220.2	4897380	4897414	B1063	B615	male	1	0
NC_044220.2	4974814	4975854	B1057	B629	female	1	0
NC_044220.2	7194092	7194797	B1039	B600	female	1	0
NC_044220.2	7659436	7659543	O1320	B496	female	1	0
NC_044220.2	7726710	7728836	B1050	B695	male	1	0
NC_044220.2	9817235	9817634	B1049	B695	male	1	0
NC_044220.2	9896458	9897257	B1056	B629	female	1	0
NC_044220.2	10398578	10400028	e39	B617	male	3	1
NC_044220.2	14508674	14509104	e91	B656	male	1	0
NC_044220.2	20846127	20846718	B1041	B671	male	1	0
NC_044220.2	22144612	22144915	B1051	B629	female	1	0
NC_044220.2	23908235	23908623	B1056	B695	male	1	0
NC_044220.2	24057938	24058724	e75	B682	female	1	0
NC_044220.2	24537049	24537259	B1039	B657	male	1	0
NC_044220.2	25171774	25172018	B1035	B657	male	1	0
NC_044220.2	26476751	26479635	B1029	B610	female	1	0
NC_044220.2	26777465	26780049	e81	B538	male	1	0
NC_044220.2	26932166	26932241	B1029	B610	female	1	0
NC_044220.2	27794704	27796761	B1045	B671	male	1	0
NC_044220.2	28356973	28357795	B1039	B600	female	1	0
NC_044220.2	29699150	29701215	B1035	B600	female	1	0
NC_044220.2	30849328	30977708	B1040	B610	female	3	1
NC_044220.2	30953047	30977660	B1061	B575	female	1	0
NC_044220.2	30968103	30977679	B1063	B615	male	1	0
NC_044220.2	30996303	31020369	B1040	B671	male	1	0
NC_044220.2	30999594	31002211	B1063	B615	male	3	1
NC_044220.2	31032304	31064567	B1040	B610	female	1	0
NC_044221.2	913454	913783	B1034	B600	female	1	0
NC_044221.2	1251644	1251777	e57	B663	female	1	0
NC_044221.2	1528553	1528795	B1047	B575	female	1	0
NC_044221.2	1849241	1849772	B1035	B657	male	1	0
NC_044221.2	2122410	2122772	e66	B670	male	1	0
NC_044221.2	2350324	2350464	B1061	B615	male	1	0
NC_044221.2	2563341	2564149	e81	B538	male	1	0
NC_044221.2	3796882	3797613	B1063	B615	male	1	0
NC_044221.2	3907097	3908339	e82	B541	male	1	0
NC_044221.2	4277653	4277956	B1050	B695	male	1	0
NC_044221.2	4298069	4298228	B1046	B610	female	1	0
NC_044221.2	4788263	4788698	e86	B561	male	1	0
NC_044221.2	8347621	8347711	B1045	B671	male	1	0
NC_044221.2	14985561	14985688	B1032	B657	male	1	0
NC_044221.2	16959726	16960998	B1051	B695	male	1	0
NC_044221.2	17120282	17120455	B1056	B629	female	1	0
NC_044221.2	21772065	21772882	O1320	B496	female	1	0
NC_044221.2	22636515	22638038	B1034	B657	male	1	0
NC_044221.2	22924967	22925035	e91	B656	male	1	0
NC_044221.2	22968289	22969310	B1029	B610	female	1	0
NC_044221.2	23025679	23026156	B1050	B629	female	1	0
NC_044221.2	23727212	23727761	e39	B617	male	1	0
NC_044221.2	23775745	23776190	B1041	B671	male	1	0
NC_044221.2	23782969	23783636	B1049	B695	male	1	0
NC_044221.2	24499435	24499560	B1033	B657	male	1	0
NC_044222.2	1958303	1959051	B1033	B600	female	3	1
NC_044222.2	1958743	1959474	B1061	B615	male	1	0
NC_044222.2	2042610	2042825	B1047	B575	female	1	0
NC_044222.2	2101458	2101614	B1046	B671	male	1	0
NC_044222.2	2143647	2148394	B1063	B615	male	1	0
NC_044222.2	2213813	2215661	B1039	B600	female	1	0
NC_044222.2	2230788	2247734	B1056	B695	male	3	1
NC_044222.2	2268381	2271425	B1045	B671	male	1	0
NC_044222.2	2328970	2346161	B1035	B600	female	5	1
NC_044222.2	3032897	3032971	B1057	B629	female	1	0
NC_044222.2	3272095	3272253	e75	B682	female	1	0
NC_044222.2	18920864	18920931	B1032	B600	female	1	0
NC_044222.2	19207319	19207590	B1041	B671	male	1	0
NC_044222.2	19585254	19585426	e57	B663	female	1	0
NC_044222.2	19637794	19648762	B1046	B610	female	5	1
NC_044222.2	19714184	19714227	B1049	B629	female	1	0
NC_044222.2	19770303	19771300	e83	B645	female	1	0
NC_044222.2	20026873	20027589	B1056	B629	female	1	0
NC_044223.2	6032804	6033362	B1040	B671	male	1	0
NC_044223.2	7330962	7332159	B1032	B657	male	1	0
NC_044223.2	9622628	9623477	e89	B597	female	1	0
NC_044223.2	10950421	10956406	B1041	B671	male	1	0
NC_044223.2	12481717	12482598	e89	B597	female	1	0
NC_044223.2	12481717	12482598	B1032	B657	male	1	0
NC_044223.2	14264528	14264651	B1061	B575	female	1	0
NC_044223.2	14675514	14681267	O1320	B496	female	1	0
NC_044223.2	14862120	14862888	B1033	B600	female	1	0
NC_044223.2	14974200	14974348	B1047	B575	female	1	0
NC_044223.2	16076991	16078839	e87	B635	female	1	0
NC_044223.2	17519363	17519772	e75	B682	female	1	0
NC_044223.2	17692011	17693861	B1029	B671	male	1	0
NC_044223.2	17833443	17834146	B1049	B629	female	1	0
NC_044223.2	18244153	18244458	B1039	B600	female	1	0
NC_044223.2	18403222	18403274	B1061	B615	male	1	0
NC_044223.2	19019458	19020807	B1034	B600	female	1	0
NC_044223.2	19162169	19162373	B1035	B600	female	1	0
NC_044223.2	19260111	19260360	e81	B538	male	1	0
NC_044223.2	19425645	19426498	B1049	B695	male	1	0
NC_044223.2	19473595	19474523	e66	B670	male	1	0
NC_044223.2	19546268	19546949	B1057	B629	female	1	0
NC_044223.2	20458562	20459203	e35	B525	female	1	0
NC_044223.2	20475955	20476823	B1050	B695	male	1	0
NC_044224.2	1336726	1336748	B1057	B629	female	1	0
NC_044224.2	1495775	1496381	e80	B681	male	1	0
NC_044224.2	3205356	3205717	B1045	B610	female	1	0
NC_044224.2	4707811	4709293	B1046	B610	female	1	0
NC_044224.2	4788763	4788801	B1032	B600	female	1	0
NC_044224.2	4883927	4884025	B1049	B695	male	1	0
NC_044224.2	7274644	7274786	B1045	B671	male	1	0
NC_044224.2	8085528	8085763	B1035	B600	female	1	0
NC_044224.2	11516842	11517412	B1041	B671	male	1	0
NC_044224.2	11620091	15761543	e86	B561	male	15	1
NC_044224.2	13076859	13076949	B1056	B695	male	1	0
NC_044224.2	13971784	13972368	e81	B538	male	1	0
NC_044224.2	14515735	14516857	e39	B617	male	1	0
NC_044224.2	15423356	15423857	e85	B497	male	1	0
NC_044224.2	15562351	15564339	B1057	B695	male	1	0
NC_044224.2	15878508	15878754	B1051	B695	male	1	0
NC_044224.2	17242059	17243233	B1039	B657	male	1	0
NC_044224.2	17941870	18554090	B1045	B610	female	1	0
NC_044224.2	17966994	17968095	e83	B645	female	1	0
NC_044224.2	18162107	18164865	B1063	B615	male	1	0
NC_044224.2	18197850	18198164	B1033	B657	male	1	0
NC_044224.2	18329410	18330218	B1033	B600	female	1	0
NC_044224.2	19006054	19006209	B1035	B657	male	1	0
NC_044225.2	551956	553209	B1032	B657	male	1	0
NC_044225.2	886397	886522	B1045	B610	female	1	0
NC_044225.2	989802	989893	B1063	B575	female	1	0
NC_044225.2	995544	995838	B1057	B629	female	1	0
NC_044225.2	1011199	1011527	B1061	B575	female	1	0
NC_044225.2	1097560	1097585	e91	B656	male	1	0
NC_044225.2	1106673	1106869	e39	B617	male	3	1
NC_044225.2	1294670	1297287	B1046	B610	female	1	0
NC_044225.2	1312340	1312365	B1034	B657	male	1	0
NC_044225.2	1322120	1322193	e60	B539	male	3	1
NC_044225.2	1418077	1418520	B1029	B610	female	1	0
NC_044225.2	1428419	1429280	e89	B597	female	1	0
NC_044225.2	1525419	1525985	B1041	B610	female	1	0
NC_044225.2	1583192	1583368	B1047	B575	female	1	0
NC_044225.2	1613842	1614272	e50	B513	female	1	0
NC_044225.2	1655724	1656019	e57	B663	female	1	0
NC_044225.2	1757324	1758153	B1033	B657	male	1	0
NC_044225.2	1764467	1764488	B1039	B657	male	1	0
NC_044225.2	1973429	1973455	e80	B681	male	1	0
NC_044225.2	2002773	2003697	e81	B538	male	1	0
NC_044225.2	2002773	2003727	e87	B635	female	1	0
NC_044225.2	2200150	2209107	e87	B635	female	1	0
NC_044225.2	2204582	2209071	e81	B538	male	1	0
NC_044225.2	2204582	2209071	B1035	B600	female	1	0
NC_044225.2	5299688	5301546	B1050	B695	male	1	0
NC_044225.2	7584918	7585873	B1029	B671	male	1	0
NC_044225.2	9502436	9503289	e81	B538	male	1	0
NC_044225.2	13326207	13326680	e87	B635	female	1	0
NC_044225.2	16824288	16824634	O1320	B496	female	1	0
NC_044225.2	17745142	17745316	B1035	B600	female	1	0
NC_044225.2	17897653	17906184	e87	B635	female	1	0
NC_044225.2	17897996	17905662	e81	B538	male	1	0
NC_044225.2	17897996	17906133	B1035	B600	female	1	0
NC_044226.2	1471629	1473494	B1045	B610	female	1	0
NC_044226.2	1589249	1589517	B1061	B575	female	1	0
NC_044226.2	1992681	1993368	B1051	B629	female	1	0
NC_044226.2	2554090	2554592	B1046	B610	female	1	0
NC_044226.2	2899134	2899896	B1034	B600	female	1	0
NC_044226.2	3889397	3890543	e70	B511	male	1	0
NC_044226.2	4032942	4033255	B1039	B657	male	1	0
NC_044226.2	5415531	5415969	B1057	B695	male	1	0
NC_044226.2	5465140	5465548	B1041	B610	female	1	0
NC_044226.2	5609562	5611045	B1063	B615	male	1	0
NC_044226.2	5792488	5794513	B1047	B615	male	1	0
NC_044226.2	5976399	5977181	B1057	B629	female	1	0
NC_044226.2	6082564	6083402	B1033	B600	female	1	0
NC_044226.2	6087025	6331651	e60	B539	male	3	1
NC_044226.2	11435929	11436938	B1032	B600	female	1	0
NC_044226.2	12694100	12695090	e89	B597	female	1	0
NC_044226.2	12874645	12875145	B1029	B610	female	1	0
NC_044226.2	13478584	13480105	e35	B525	female	1	0
NC_044226.2	13539332	13540163	B1056	B629	female	1	0
NC_044226.2	13573357	13573543	e66	B670	male	1	0
NC_044226.2	13765354	13766567	e86	B561	male	1	0
NC_044226.2	13768712	13769687	B1047	B575	female	1	0
NC_044226.2	13990361	13990545	e39	B617	male	1	0
NC_044226.2	14208055	14208169	e85	B497	male	1	0
NC_044226.2	14408404	14408406	e82	B541	male	1	0
NC_044226.2	14559685	14559881	B1050	B629	female	1	0
NC_044226.2	14721503	14721544	e81	B538	male	3	1
NC_044226.2	14877224	14878394	O1320	B496	female	1	0
NC_044227.2	1740629	1741860	B1047	B575	female	3	1
NC_044227.2	1811682	1812112	B1051	B695	male	1	0
NC_044227.2	1913367	2104425	e87	B635	female	5	1
NC_044227.2	1962094	1963060	B1046	B671	male	1	0
NC_044227.2	2123465	2123756	B1050	B695	male	1	0
NC_044227.2	2350994	2352941	B1032	B657	male	1	0
NC_044227.2	2379229	2379502	e83	B645	female	1	0
NC_044227.2	3193989	3195124	e86	B561	male	1	0
NC_044227.2	3968763	3968906	B1045	B671	male	1	0
NC_044227.2	4051780	4052257	B1040	B671	male	1	0
NC_044227.2	4061386	4061869	e70	B511	male	1	0
NC_044227.2	4274584	4274666	e81	B538	male	1	0
NC_044227.2	4352383	4352567	B1061	B575	female	1	0
NC_044227.2	4543866	4544250	e82	B541	male	1	0
NC_044227.2	7813356	7813635	B1035	B657	male	1	0
NC_044227.2	7987704	7989508	e89	B597	female	1	0
NC_044227.2	8407028	8407315	B1056	B629	female	1	0
NC_044227.2	9203458	9203854	B1040	B610	female	1	0
NC_044227.2	9271379	9271561	B1056	B695	male	1	0
NC_044227.2	9689941	9690777	B1041	B671	male	1	0
NC_044227.2	9979414	9979566	B1029	B610	female	1	0
NC_044227.2	9985312	9985965	e60	B539	male	1	0
NC_044227.2	10109653	10110254	B1029	B671	male	3	1
NC_044227.2	10116325	10116633	B1035	B600	female	1	0
NC_044227.2	10609955	10610442	e75	B682	female	1	0
NC_044227.2	12067208	12067876	e57	B663	female	1	0
NC_044228.2	114875	116058	e75	B682	female	1	0
NC_044228.2	145657	210858	e89	B597	female	1	0
NC_044228.2	151365	243159	e86	B561	male	1	0
NC_044228.2	238668	244983	B1039	B600	female	1	0
NC_044228.2	264690	266100	e50	B513	female	3	1
NC_044229.2	876419	876626	e86	B561	male	1	0
NC_044229.2	1765018	1765259	e82	B541	male	1	0
NC_044229.2	2344510	2344839	B1047	B575	female	1	0
NC_044229.2	2398562	2399091	B1057	B629	female	1	0
NC_044229.2	3075456	3075972	O1320	B496	female	1	0
NC_044229.2	3760769	3760977	B1056	B629	female	1	0
NC_044229.2	4559742	4559867	B1046	B610	female	1	0
NC_044229.2	4673376	4674232	B1034	B657	male	3	1
NC_044229.2	5013641	5013815	B1050	B629	female	1	0
NC_044229.2	5030005	5031692	e83	B645	female	1	0
NC_044229.2	5247674	5247906	B1050	B695	male	1	0
NC_044229.2	5478250	5478588	B1056	B695	male	1	0
NC_044229.2	6233346	6233726	B1032	B657	male	1	0
NC_044229.2	7512880	7512907	e57	B663	female	1	0
NC_044229.2	7639586	7639771	e91	B656	male	1	0
NC_044229.2	8311809	8312483	B1039	B600	female	1	0
NC_044229.2	8520909	8521828	e35	B525	female	1	0
NC_044229.2	8800709	9013710	e66	B670	male	1	0
NC_044229.2	8800709	8801258	B1051	B629	female	1	0
NC_044229.2	8961919	8962096	B1045	B671	male	1	0
NC_044229.2	9000520	9001125	B1040	B610	female	1	0
NC_044229.2	9106898	9108218	B1035	B600	female	1	0
NC_044230.2	1084466	1085451	O1320	B496	female	1	0
NC_044230.2	1351772	1353112	B1032	B600	female	1	0
NC_044230.2	1361646	1361977	B1045	B610	female	1	0
NC_044230.2	1572118	1572632	e91	B656	male	1	0
NC_044230.2	1668965	1669868	B1040	B671	male	1	0
NC_044230.2	1780780	1781942	B1050	B629	female	1	0
NC_044230.2	1866666	1867001	B1045	B671	male	1	0
NC_044230.2	2064836	2491151	B1034	B657	male	1	0
NC_044230.2	2695729	2696089	e70	B511	male	3	1
NC_044230.2	2910709	2912367	B1035	B600	female	1	0
NC_044230.2	3087093	3088589	B1029	B671	male	1	0
NC_044230.2	3785561	3785961	e35	B525	female	1	0
NC_044230.2	4458856	4459077	B1039	B600	female	1	0
NC_044230.2	5043618	5043969	B1057	B695	male	1	0
NC_044230.2	5173950	5174346	B1050	B695	male	1	0
NC_044230.2	5448067	5449197	B1049	B695	male	1	0
NC_044230.2	5651554	5652317	B1056	B629	female	1	0
NC_044230.2	6008269	6008676	B1041	B671	male	1	0
NC_044230.2	7872281	7879721	e87	B635	female	3	1
NC_044230.2	8137998	8138087	B1061	B575	female	1	0
NC_044230.2	8763751	8764307	e82	B541	male	1	0
NC_044230.2	8955395	8956574	B1049	B629	female	1	0
NC_044230.2	9217706	9217830	B1033	B657	male	1	0
NC_044230.2	9357551	9358632	B1063	B575	female	1	0
NC_044231.2	1245217	1245264	e39	B617	male	1	0
NC_044231.2	1579383	1579565	B1032	B657	male	1	0
NC_044231.2	1748268	1748682	B1040	B671	male	1	0
NC_044231.2	1752500	1752946	B1045	B671	male	1	0
NC_044231.2	1777505	1778707	e57	B663	female	3	1
NC_044231.2	2117350	2117669	e66	B670	male	1	0
NC_044231.2	2275549	2277295	B1047	B615	male	1	0
NC_044231.2	2505786	2507102	e85	B497	male	1	0
NC_044231.2	2591685	2593515	B1050	B629	female	1	0
NC_044231.2	2851458	2851654	B1029	B671	male	1	0
NC_044231.2	2855086	2855233	e50	B513	female	1	0
NC_044231.2	2858153	2858316	B1061	B575	female	1	0
NC_044231.2	3342211	3342628	B1034	B657	male	1	0
NC_044231.2	4093300	4093771	B1047	B575	female	1	0
NC_044231.2	4174876	4175363	B1050	B695	male	1	0
NC_044231.2	4202396	4203015	B1046	B671	male	1	0
NC_044231.2	4641878	4642009	B1046	B610	female	1	0
NC_044231.2	5620352	5620801	B1033	B657	male	1	0
NC_044231.2	5830765	5831310	B1034	B600	female	1	0
NC_044231.2	5945952	5946139	B1033	B600	female	1	0
NC_044231.2	6039501	6039767	B1063	B575	female	1	0
NC_044231.2	6217715	6217778	e81	B538	male	1	0
NC_044231.2	6385305	6385878	e60	B539	male	1	0
NC_044231.2	6507927	6510163	B1039	B657	male	1	0
NC_044231.2	6570857	6571122	B1029	B610	female	1	0
NC_044232.2	1690887	1691330	B1035	B600	female	1	0
NC_044232.2	1770988	1772312	e81	B538	male	1	0
NC_044232.2	4385201	4385439	e60	B539	male	1	0
NC_044232.2	4860578	4861035	B1063	B615	male	1	0
NC_044232.2	5538750	5538974	B1046	B671	male	1	0
NC_044232.2	5800842	5800946	B1050	B695	male	1	0
NC_044232.2	6099996	6100293	B1040	B610	female	1	0
NC_044232.2	6514245	6515020	e50	B513	female	1	0
NC_044232.2	7010695	7010754	e82	B541	male	1	0
NC_044232.2	7388185	7388840	B1056	B695	male	1	0
NC_044232.2	7882164	7882348	e39	B617	male	1	0
NC_044232.2	8133499	8133545	B1061	B615	male	1	0
NC_044232.2	8196241	8197136	B1046	B610	female	1	0
NC_044232.2	8295083	8295687	B1057	B695	male	3	1
NC_044232.2	8649873	8650049	O1320	B496	female	1	0
NC_044232.2	8674113	8674232	B1047	B575	female	1	0
NC_044232.2	8750162	8750348	e35	B525	female	1	0
NC_044232.2	8833865	8834309	e89	B597	female	1	0
NC_044232.2	8846660	8847524	e57	B663	female	1	0
NC_044232.2	9753252	9753415	B1045	B671	male	1	0
NC_044232.2	9867989	9869069	B1029	B610	female	1	0
NC_044232.2	10587665	10588224	B1041	B610	female	1	0
NC_044232.2	12362268	12363071	B1050	B629	female	1	0
NC_044232.2	12564704	12564937	B1032	B657	male	1	0
NC_044232.2	12595335	12595951	B1061	B575	female	1	0
NC_044232.2	12928969	12929086	B1034	B657	male	1	0
NC_044232.2	13064386	13065298	B1041	B671	male	1	0
NC_044232.2	13341155	13341483	e75	B682	female	1	0
NC_044232.2	13389194	13390651	e87	B635	female	1	0
NC_044232.2	13655494	13655695	B1051	B695	male	1	0
NC_044233.2	437205	437477	B1051	B629	female	1	0
NC_044233.2	1262271	1262655	e81	B538	male	1	0
NC_044233.2	1340240	1341393	B1049	B629	female	1	0
NC_044233.2	1541863	1542116	B1029	B610	female	1	0
NC_044233.2	2038432	2038741	B1032	B657	male	1	0
NC_044233.2	3010714	5892227	e57	B663	female	1	0
NC_044233.2	3093945	3094219	e82	B541	male	1	0
NC_044233.2	3136387	3136541	B1061	B575	female	1	0
NC_044233.2	3499069	3499295	B1032	B600	female	1	0
NC_044233.2	3504292	3504415	B1040	B610	female	1	0
NC_044233.2	4425353	4426489	B1057	B695	male	1	0
NC_044233.2	4449481	4449724	B1034	B600	female	1	0
NC_044233.2	4748797	4749784	B1033	B657	male	1	0
NC_044233.2	4840159	4840457	B1057	B629	female	1	0
NC_044233.2	5037562	5038309	B1051	B695	male	1	0
NC_044233.2	5104837	5105254	B1056	B695	male	1	0
NC_044233.2	5549886	5550401	B1040	B671	male	1	0
NC_044233.2	5730652	5731066	B1063	B615	male	1	0
NC_044233.2	5891425	5892329	B1046	B671	male	1	0
NC_044233.2	5891453	5892227	B1050	B695	male	1	0
NC_044233.2	6000012	6005122	e87	B635	female	1	0
NC_044233.2	6073276	6073316	B1046	B610	female	3	1
NC_044233.2	6247363	6255123	B1029	B671	male	3	1
NC_044233.2	6274175	6274311	B1047	B615	male	1	0
NC_044233.2	6279411	6281938	B1056	B629	female	1	0
NC_044233.2	6544060	6544868	B1045	B610	female	1	0
NC_044233.2	6853877	6855132	e66	B670	male	1	0
NC_044234.2	961356	962635	e87	B635	female	1	0
NC_044234.2	1134981	1135437	B1033	B657	male	1	0
NC_044234.2	1599519	1601791	B1047	B575	female	1	0
NC_044234.2	1617329	1664597	B1032	B600	female	5	1
NC_044234.2	1810903	1810994	B1050	B629	female	1	0
NC_044234.2	1866212	1866401	B1056	B629	female	1	0
NC_044234.2	1987946	1987990	B1035	B600	female	1	0
NC_044234.2	2147823	2149313	e35	B525	female	1	0
NC_044234.2	2320499	2320852	e50	B513	female	1	0
NC_044234.2	2490440	2490817	e80	B681	male	1	0
NC_044234.2	2558487	2558908	B1057	B629	female	1	0
NC_044234.2	2586978	2744794	O1320	B496	female	1	0
NC_044234.2	2625449	2625961	B1046	B671	male	1	0
NC_044234.2	3322941	3323193	e89	B597	female	1	0
NC_044234.2	3366373	3366776	e85	B497	male	3	1
NC_044234.2	3540381	3545704	B1040	B671	male	1	0
NC_044234.2	3573057	3573240	e66	B670	male	1	0
NC_044234.2	4155711	4156599	B1049	B629	female	1	0
NC_044235.2	1682445	1684062	e57	B663	female	1	0
NC_044235.2	1794002	1794631	B1040	B610	female	1	0
NC_044235.2	1973897	1973946	B1040	B671	male	1	0
NC_044235.2	2077888	2079314	e80	B681	male	5	1
NC_044235.2	2155563	2155792	B1041	B671	male	1	0
NC_044235.2	2200942	2202524	e81	B538	male	1	0
NC_044235.2	2263893	2264202	B1039	B657	male	1	0
NC_044235.2	2340197	2340477	e35	B525	female	1	0
NC_044235.2	2424513	2424994	e91	B656	male	1	0
NC_044235.2	2458272	2458411	e60	B539	male	1	0
NC_044235.2	2466427	2466480	B1046	B671	male	1	0
NC_044235.2	2478999	3706259	e50	B513	female	1	0
NC_044235.2	2478999	2479298	B1049	B629	female	1	0
NC_044235.2	2657262	2658421	B1032	B657	male	1	0
NC_044235.2	2674201	2674445	B1033	B600	female	1	0
NC_044235.2	2682044	2682462	e83	B645	female	1	0
NC_044235.2	2758551	2759438	B1035	B657	male	1	0
NC_044235.2	2795294	2795588	B1063	B615	male	1	0
NC_044235.2	3099727	3099894	e70	B511	male	1	0
NC_044235.2	3390017	3391903	e66	B670	male	3	1
NC_044235.2	3401071	3402317	B1035	B600	female	1	0
NC_044235.2	3625213	3627396	B1051	B695	male	1	0
NC_044235.2	3990563	3990760	B1057	B629	female	1	0
NC_044235.2	4010046	4010699	B1056	B629	female	1	0
NC_044235.2	4050404	4050531	B1029	B671	male	1	0
NC_044235.2	4761088	4762478	B1050	B629	female	1	0
NC_044235.2	5112579	5113742	B1063	B575	female	1	0
NC_044236.2	1169896	1170488	B1039	B657	male	1	0
NC_044236.2	1739744	1740338	B1047	B575	female	1	0
NC_044236.2	1987904	1988115	B1041	B671	male	1	0
NC_044236.2	2128443	2128575	e66	B670	male	1	0
NC_044236.2	2146700	2148035	B1045	B671	male	1	0
NC_044236.2	2326927	2327429	e70	B511	male	1	0
NC_044236.2	2376867	2377110	e50	B513	female	3	1
NC_044236.2	2441270	2441893	B1057	B629	female	1	0
NC_044236.2	2901430	2901965	B1063	B575	female	1	0
NC_044236.2	3883338	3883763	B1033	B600	female	1	0
NC_044236.2	4131856	4131944	B1040	B610	female	1	0
NC_044236.2	4200087	4200890	e35	B525	female	1	0
NC_044236.2	4286175	4286811	e60	B539	male	1	0
NC_044236.2	4480844	4481787	B1050	B695	male	1	0
NC_044236.2	4828919	4829063	e87	B635	female	1	0
NC_044236.2	5000174	5000294	B1056	B695	male	1	0
NC_044236.2	5313015	5314901	B1056	B629	female	1	0
NC_044236.2	5337295	5337667	B1051	B629	female	1	0
NC_044236.2	5347587	5348061	B1032	B600	female	1	0
NC_044236.2	5364912	5365355	B1045	B610	female	1	0
NC_044236.2	5541212	5543246	e81	B538	male	3	1
NC_044236.2	5576038	5576295	B1029	B610	female	1	0
NC_044236.2	5598724	5599234	O1320	B496	female	1	0
NC_044236.2	5912602	5912904	B1063	B615	male	1	0
NC_044236.2	5968305	5968836	B1039	B600	female	1	0
NC_044236.2	5978845	5979800	B1061	B615	male	1	0
NC_044236.2	6046749	6046823	e85	B497	male	1	0
NC_044236.2	6065463	6065658	B1049	B629	female	1	0
NC_044237.2	216664	216945	e82	B541	male	1	0
NC_044237.2	280282	281442	e70	B511	male	1	0
NC_044237.2	386026	386128	e35	B525	female	1	0
NC_044237.2	449986	450572	e86	B561	male	1	0
NC_044237.2	473377	473578	B1029	B610	female	1	0
NC_044237.2	610830	611255	e60	B539	male	1	0
NC_044237.2	751983	755044	B1032	B600	female	1	0
NC_044237.2	761097	763864	e75	B682	female	7	1
NC_044237.2	772914	777596	B1033	B600	female	1	0
NC_044237.2	805397	805593	e66	B670	male	1	0
NC_044237.2	917983	918942	e83	B645	female	1	0
NC_044237.2	927505	930041	B1034	B657	male	1	0
NC_044237.2	1002341	1002778	B1035	B657	male	1	0
NC_044237.2	1242716	1242911	B1047	B575	female	1	0
NC_044237.2	1251603	1255189	B1047	B575	female	1	0
NC_044237.2	1334447	1334793	e91	B656	male	1	0
NC_044237.2	1367096	1370044	B1041	B610	female	1	0
NC_044237.2	1646245	1652678	B1029	B671	male	1	0
NC_044237.2	1702182	1704002	e39	B617	male	1	0
NC_044237.2	1734223	1740552	e80	B681	male	3	1
NC_044237.2	1788841	1789046	O1320	B496	female	3	1
NC_044237.2	1923794	1925435	B1045	B671	male	1	0
NC_044237.2	1928367	1929908	B1035	B600	female	1	0
NC_044237.2	1950061	1950361	B1056	B629	female	1	0
NC_044237.2	2034369	2034991	B1046	B671	male	1	0
NC_044237.2	2085579	2085628	B1034	B600	female	1	0
NC_044237.2	2116979	2125378	B1041	B671	male	1	0
NC_044237.2	2164045	2165558	B1049	B695	male	1	0
NC_044237.2	2241769	2242482	B1063	B575	female	1	0
NC_044238.2	473325	473833	B1045	B610	female	1	0
NC_044238.2	1449043	1450459	B1035	B600	female	1	0
NC_044238.2	1519126	1520095	e85	B497	male	1	0
NC_044238.2	1693549	1693671	e60	B539	male	1	0
NC_044238.2	1846140	1846263	B1063	B615	male	1	0
NC_044238.2	2089828	2672036	e66	B670	male	1	0
NC_044238.2	2196398	2196803	B1029	B671	male	1	0
NC_044238.2	2259861	2260885	B1029	B610	female	3	1
NC_044238.2	2418570	2418989	B1040	B610	female	1	0
NC_044238.2	2597593	2598185	B1057	B629	female	1	0
NC_044238.2	2672036	3003781	e57	B663	female	3	1
NC_044238.2	2679661	2681251	e83	B645	female	1	0
NC_044238.2	2684858	2685629	B1045	B671	male	1	0
NC_044238.2	2794213	2794403	e39	B617	male	1	0
NC_044238.2	3002126	3003715	B1050	B695	male	1	0
NC_044238.2	3069177	3069720	B1051	B629	female	1	0
NC_044238.2	3149041	3149689	B1063	B575	female	1	0
NC_044238.2	3291176	3291676	e50	B513	female	1	0
NC_044238.2	3323717	3324754	e91	B656	male	3	1
NC_044238.2	3457374	3458241	B1033	B600	female	1	0
NC_044238.2	3457402	3461972	B1061	B615	male	1	0
NC_044238.2	3457426	3461630	B1049	B695	male	1	0
NC_044238.2	4398147	4398392	B1061	B575	female	1	0
NC_044238.2	4894036	4894390	B1047	B575	female	1	0
NC_044238.2	4909983	4910356	B1034	B657	male	1	0
NC_044238.2	5003230	5003787	B1041	B610	female	1	0
NC_044238.2	5208657	5208816	B1049	B695	male	1	0
NC_044238.2	5369079	5370814	B1033	B657	male	1	0
NC_044238.2	6740768	6743335	B1033	B600	female	1	0
NC_044238.2	6756374	6757016	B1061	B615	male	1	0
NC_044239.2	29494	30334	B1063	B615	male	1	0
NC_044239.2	43937	43985	e85	B497	male	1	0
NC_044239.2	251779	252022	e87	B635	female	1	0
NC_044239.2	876905	878546	B1061	B615	male	1	0
NC_044239.2	1181079	1182570	e50	B513	female	1	0
NC_044239.2	1218408	1220142	e70	B511	male	5	1
NC_044239.2	3358308	3358718	B1051	B695	male	1	0
NC_044239.2	3371446	3375794	e89	B597	female	1	0
NC_044239.2	3382670	3385062	B1045	B671	male	3	1
NC_044239.2	3643840	3644859	B1041	B610	female	1	0
NC_044239.2	3688409	3688553	B1033	B600	female	1	0
NC_044239.2	3712083	3712298	B1056	B629	female	1	0
NC_044239.2	3712166	3712917	B1040	B610	female	1	0
NC_044239.2	3725042	3725437	B1050	B695	male	1	0
NC_044239.2	3776869	3779253	B1029	B610	female	1	0
NC_044239.2	3805707	3805860	B1049	B695	male	1	0
NC_044239.2	3860917	3862134	B1039	B600	female	1	0
NC_044239.2	3975364	3975589	B1051	B629	female	1	0
NC_044239.2	4071583	4072036	B1045	B610	female	1	0
NC_044239.2	4754094	4754708	B1057	B695	male	1	0
NC_044239.2	4866060	4866343	e83	B645	female	1	0
NC_044239.2	4976238	4976339	B1029	B671	male	1	0
NC_044240.2	110367	112638	B1041	B610	female	1	0
NC_044240.2	799722	800769	e89	B597	female	1	0
NC_044240.2	821812	825985	e85	B497	male	1	0
NC_044240.2	932115	932344	e91	B656	male	1	0
NC_044240.2	973079	973623	B1040	B610	female	1	0
NC_044240.2	1099059	1099264	B1061	B615	male	1	0
NC_044240.2	2569696	2569870	B1057	B629	female	1	0
NC_044240.2	3518644	3519870	B1050	B629	female	1	0
NC_044240.2	4027218	4027917	B1056	B695	male	1	0
NC_044240.2	4105504	4105764	B1033	B657	male	1	0
NC_044240.2	4138467	4138538	e50	B513	female	3	1
NC_044240.2	4147435	4147988	B1029	B671	male	1	0
NC_044240.2	4214184	4214235	B1041	B671	male	1	0
NC_044240.2	4257827	4259821	e66	B670	male	1	0
NC_044240.2	4288110	4289545	B1045	B671	male	1	0
NC_044240.2	4295202	4295267	e81	B538	male	1	0
NC_044240.2	4332402	4336305	B1061	B575	female	3	1
NC_044240.2	4337921	4340879	e75	B682	female	1	0
NC_044240.2	4483281	4483596	B1034	B600	female	1	0
NC_044240.2	4946771	4947353	B1032	B657	male	1	0
NC_044240.2	4960579	4960728	B1035	B600	female	1	0
NC_044242.2	1886934	1888635	e35	B525	female	1	0
NC_044242.2	1906853	1908745	B1033	B600	female	3	1
NC_044242.2	1908745	1909251	B1029	B671	male	1	0
NC_044242.2	1913074	1913824	B1039	B600	female	1	0
NC_044242.2	1923343	1925399	B1035	B600	female	1	0
NC_044242.2	1957101	1957236	e83	B645	female	1	0
NC_044242.2	1972091	1974344	B1032	B600	female	1	0
NC_044242.2	2000989	2002651	e50	B513	female	1	0
NC_044242.2	2029775	2030326	B1056	B629	female	1	0
NC_044242.2	2037645	2038559	B1057	B629	female	1	0
NC_044242.2	2113138	2119046	B1039	B657	male	1	0
NC_044242.2	2204067	2204915	e80	B681	male	1	0
NC_044242.2	2230711	2230975	B1046	B610	female	1	0
NC_044242.2	2233098	2233745	e82	B541	male	1	0
NC_044242.2	2260823	2261667	B1035	B657	male	1	0
NC_044242.2	2300790	2302909	B1061	B575	female	1	0
NC_044242.2	2520554	2521913	B1051	B629	female	1	0
NC_044242.2	2572843	2573166	B1047	B575	female	1	0
NC_044242.2	2573175	2575719	e75	B682	female	1	0
NC_044243.2	307962	485226	B1049	B695	male	1	0
NC_044243.2	450379	465919	B1063	B575	female	3	1
NC_044243.2	504313	506969	B1033	B657	male	1	0
NC_044243.2	618336	679330	B1041	B671	male	1	0
NC_044243.2	639885	752934	B1034	B600	female	1	0
NC_044243.2	681767	681848	B1041	B610	female	1	0
NC_044243.2	682028	713137	e66	B670	male	1	0
NC_044243.2	773577	774011	B1047	B575	female	1	0
NC_044243.2	774180	808016	B1034	B657	male	1	0
NC_044243.2	774228	781425	B1040	B671	male	1	0
NC_044243.2	801562	803046	B1051	B695	male	1	0
NC_044243.2	948276	991710	e80	B681	male	3	1
NC_044243.2	1065289	1065623	e60	B539	male	1	0
NC_044243.2	1066964	1066973	B1046	B671	male	7	1
NC_044243.2	1153472	1175854	B1047	B615	male	3	1
NC_044243.2	1166780	1175380	e35	B525	female	1	0
NC_044243.2	1333439	1377078	B1029	B671	male	1	0
NC_044243.2	1333477	1351778	B1032	B600	female	1	0
NC_044243.2	1387439	1402936	e75	B682	female	3	1
NC_044243.2	1761094	1767063	e66	B670	male	1	0
NC_054763.1	270025	278067	B1040	B610	female	1	0
NC_054763.1	338276	346051	e50	B513	female	1	0
NC_054763.1	346596	513839	B1041	B610	female	3	1
NC_054763.1	378340	415603	e86	B561	male	5	1
NC_054763.1	378385	421379	e39	B617	male	1	0
NC_054763.1	470392	499824	e83	B645	female	1	0
NC_054763.1	477987	500015	e91	B656	male	1	0
NC_054763.1	487412	499851	B1034	B657	male	1	0
NC_054763.1	589384	590404	B1035	B600	female	1	0
NC_054763.1	613932	615730	B1045	B610	female	1	0
NC_054763.1	650406	652559	B1032	B600	female	1	0
NC_054763.1	663956	676274	e66	B670	male	3	1
NC_054763.1	668512	676275	B1061	B575	female	1	0
NC_054763.1	672337	692624	B1046	B671	male	3	1
NC_054763.1	676378	692590	e60	B539	male	3	1
NC_054763.1	679354	696349	e82	B541	male	1	0
NC_054763.1	696975	777241	B1063	B615	male	3	1
NC_054763.1	697201	743948	e35	B525	female	1	0
NC_054763.1	704248	743797	B1047	B575	female	1	0
NC_054763.1	727591	731747	B1051	B629	female	1	0
NC_054763.1	758461	763015	B1057	B695	male	1	0
NC_054763.1	760239	772305	B1039	B600	female	3	1
NC_054763.1	762530	777241	e75	B682	female	1	0
NC_054763.1	782302	784289	B1047	B615	male	1	0
NC_054763.1	1016722	1061997	B1049	B629	female	1	0
NC_054763.1	1062059	1066878	B1047	B615	male	1	0
NC_054763.1	1415373	1433755	B1063	B615	male	5	1
NC_054763.1	1527958	1528553	B1061	B615	male	1	0
NC_054763.1	1567433	1568216	B1032	B657	male	1	0
NC_054763.1	1739009	1745776	B1056	B629	female	1	0
NC_054764.1	138345	163212	B1061	B575	female	1	0
NC_054764.1	250453	257625	B1056	B695	male	1	0
NC_054764.1	269707	300117	e86	B561	male	1	0
NC_054764.1	463305	465631	B1049	B629	female	1	0
NC_054764.1	537747	556384	B1051	B629	female	1	0
NC_054764.1	558247	586257	B1033	B657	male	3	1
NC_054764.1	714783	776212	e82	B541	male	7	1
NC_054764.1	778376	785896	B1050	B629	female	1	0
NC_054764.1	835032	849580	B1046	B610	female	1	0
NC_054764.1	868723	868855	B1033	B600	female	3	1
NC_054764.1	917561	933326	B1047	B615	male	5	1
NC_054764.1	1009109	1062987	B1033	B600	female	1	0
NC_054764.1	1013065	1062996	B1056	B629	female	1	0
NC_054764.1	1018451	1026827	B1035	B657	male	3	1
NC_054764.1	1091441	1139619	B1029	B610	female	1	0
NC_054764.1	1139859	1192703	B1032	B600	female	1	0
NC_054764.1	1426113	1447056	e81	B538	male	1	0
NC_054764.1	1720999	1733093	B1057	B695	male	1	0
NC_054764.1	1723209	1726439	e60	B539	male	1	0
NC_054765.1	189477	196774	B1034	B600	female	1	0
NC_054765.1	197348	197394	O1320	B496	female	3	1
NC_054765.1	197397	212661	B1040	B610	female	1	0
NC_054765.1	203563	206612	e35	B525	female	1	0
NC_054765.1	307811	317749	B1061	B615	male	1	0
NC_054765.1	393438	469255	B1041	B671	male	1	0
NC_054765.1	414565	469278	e66	B670	male	1	0
NC_054765.1	414565	469278	e80	B681	male	3	1
NC_054765.1	432752	472811	B1040	B610	female	1	0
NC_054765.1	432752	469247	e35	B525	female	1	0
NC_054765.1	432752	469244	O1320	B496	female	3	1
NC_054765.1	434080	472790	e82	B541	male	1	0
NC_054765.1	473025	672679	B1040	B671	male	1	0
NC_054765.1	506487	625000	B1047	B575	female	1	0
NC_054765.1	506487	632825	e75	B682	female	1	0
NC_054765.1	648512	648626	B1061	B575	female	1	0
NC_054765.1	732174	751818	B1063	B575	female	1	0
NC_054765.1	1015311	1065025	e85	B497	male	1	0
NC_054765.1	1100683	1149983	B1033	B600	female	1	0
NC_054766.1	246056	280071	B1041	B610	female	3	1
NC_054766.1	249335	250488	B1050	B695	male	1	0
NC_054766.1	401258	429866	e75	B682	female	1	0
NC_054766.1	401266	432210	e83	B645	female	1	0
NC_054766.1	516910	519420	B1047	B575	female	5	1
NC_054766.1	575186	638019	B1039	B600	female	1	0
NC_054766.1	617008	627278	B1047	B615	male	3	1
NC_054766.1	620524	641511	e70	B511	male	1	0
NC_054766.1	733538	759817	B1061	B615	male	1	0
NC_054766.1	771700	880213	B1045	B671	male	3	1
NC_054766.1	784594	908387	B1035	B600	female	3	1
NC_054766.1	810527	860296	e89	B597	female	1	0
NC_054766.1	820040	860306	e57	B663	female	7	1
NC_054766.1	1052865	1054293	B1029	B671	male	1	0
NC_054766.1	1087549	1087550	B1040	B671	male	1	0
NC_054766.1	1112935	1125455	e70	B511	male	1	0
NC_054767.1	150595	456208	B1063	B575	female	3	1
NC_054767.1	250327	273602	e91	B656	male	1	0
NC_054767.1	345003	348860	e80	B681	male	3	1
NC_054767.1	355436	439092	e87	B635	female	3	1
NC_054767.1	355458	456160	e39	B617	male	3	1
NC_054767.1	355463	439092	B1035	B600	female	1	0
NC_054767.1	454273	456208	e50	B513	female	1	0
NC_054767.1	565692	595317	e86	B561	male	1	0
NC_054767.1	595369	595786	B1033	B657	male	1	0
NC_054767.1	609300	609701	e57	B663	female	1	0
NC_054767.1	609714	623436	e85	B497	male	7	1
NC_054767.1	609728	614793	B1047	B575	female	1	0
NC_054767.1	617976	623432	B1040	B610	female	1	0
NC_054767.1	623559	636352	B1061	B575	female	1	0
NC_054767.1	644844	739822	B1039	B600	female	3	1
NC_054767.1	743323	918893	e66	B670	male	1	0
NC_054767.1	893882	1008822	B1045	B671	male	1	0
NC_054767.1	979142	1017825	B1032	B657	male	1	0
NC_054767.1	1103949	1177456	B1034	B600	female	1	0
NC_054767.1	1103953	1177456	e70	B511	male	1	0
NC_054767.1	1897030	1897391	B1051	B695	male	1	0
NC_054768.1	28233	45590	B1057	B629	female	1	0
NC_054768.1	56141	109765	e89	B597	female	5	1
NC_054768.1	132033	132129	e83	B645	female	3	1
NC_054768.1	234972	237049	B1035	B600	female	1	0
NC_054768.1	237194	246728	B1063	B615	male	1	0
NC_054768.1	264071	267314	e39	B617	male	1	0
NC_054768.1	296031	310533	O1320	B496	female	3	1
NC_054768.1	314737	336797	e82	B541	male	1	0
NC_054768.1	340356	343393	e70	B511	male	1	0
NC_054768.1	565826	565880	B1032	B600	female	1	0
NC_054768.1	595459	632616	B1039	B657	male	1	0
NC_054768.1	705780	734640	e50	B513	female	1	0
NC_054768.1	756138	766095	B1049	B695	male	1	0
NC_054768.1	757126	766011	e86	B561	male	1	0
NC_054768.1	823040	838204	e80	B681	male	1	0
NC_054768.1	884692	919756	B1061	B575	female	1	0
NC_054768.1	932273	949130	B1039	B600	female	1	0
NC_054769.1	174308	174404	B1063	B575	female	3	1
NC_054769.1	322929	361103	e85	B497	male	1	0
NC_054769.1	438074	465281	B1061	B615	male	1	0
NC_054769.1	473121	598163	e80	B681	male	3	1
NC_054769.1	520910	655218	B1045	B671	male	1	0
NC_054769.1	609254	660923	B1032	B600	female	3	1
NC_054769.1	674577	724086	B1032	B657	male	1	0
NC_054769.1	736611	736625	e39	B617	male	1	0
NC_054769.1	842005	893407	e82	B541	male	7	1
NC_054769.1	842018	893659	B1046	B671	male	1	0
NC_054769.1	842035	893664	B1034	B600	female	1	0
NC_054769.1	842170	863988	e89	B597	female	1	0
NC_054769.1	944824	1008519	e87	B635	female	1	0
NC_054769.1	963495	985304	B1056	B695	male	1	0
NC_054769.1	1598309	1598408	B1047	B615	male	1	0
NC_054769.1	1598610	1606157	e81	B538	male	1	0
NC_054769.1	1647467	1647722	B1050	B695	male	1	0

## Sheet: denovo_mutations
chrom	start	end	trinuc	ref	alt	desc_gt	sibl_gts	trio_dps	trio_ads	prob_af	desc_af	trio	maternal_frac	paternal_frac	total_info_sites	read_phase	chrom_phase	proband_sex	generation	type
NC_044219.2	4066070	4066070	TTT	T	A	0	0:0:0:0	15:20:46	9-6,20-0,46-0	0.4	0	B1039_B657_B600	0.87	0.13	285	inconclusive	paternal	male	f1	late
NC_044229.2	8751051	8751051	CGT	G	A	1	0:0:0:0	1 day, 1:15:41	17-8,15-0,41-0	0.32	0.45	B1039_B657_B600	0.87	0.13	1101	maternal	maternal	male	f1	late
NC_044233.2	4162882	4162882	TGA	G	C	1	0:0:0:0	17:39:35	11-6,39-0,35-0	0.353	0.368	B1039_B657_B600	0.87	0.13	1020	maternal	maternal	male	f1	late
NC_044214.2	45995266	45995266	CGC	G	A	0	0:0:0:0	1 day, 11:22:35	17-18,22-0,35-0	0.514	0	B1033_B657_B600	0.14	0.86	949	maternal	maternal	male	f1	late
NC_044221.2	16060285	16060285	CGT	G	A	0	0:0:0:0	15:41:34	7-8,41-0,34-0	0.533	0	B1033_B657_B600			0	maternal	unk	male	f1	late
NC_044213.2	73909447	73909447	CAG	A	G	0	0:0:0:0	10:34:16	7-3,34-0,16-0	0.3	0	B1032_B657_B600	0.76	0.24	526	paternal	paternal	female	f1	late
NC_044212.2	33509757	33509757	TCC	C	A	0	0:0:0:0	1 day, 4:29:29	17-11,29-0,29-0	0.393	0	B1035_B657_B600	0.89	0.11	628	inconclusive	paternal	female	f1	late
NC_044213.2	5381727	5381727	AGC	G	A	0	0:0:0:0	1 day, 3:30:39	18-9,30-0,39-0	0.333	0	B1035_B657_B600	0.12	0.88	1287	maternal	maternal	female	f1	late
NC_044214.2	37022005	37022005	AGG	G	A	1	0:0:0:0	1 day, 9:24:46	14-19,24-0,46-0	0.576	0.25	B1035_B657_B600	0.5	0.5	641	maternal	unk	female	f1	late
NC_044215.2	7140463	7140463	ATT	T	C	0	0:0:0:0	1 day, 9:22:26	14-19,22-0,26-0	0.576	0	B1035_B657_B600			0	maternal	unk	female	f1	late
NC_044215.2	14180357	14180357	ATT	T	G	0	0:0:0:0	1 day, 2:31:36	8-18,31-0,36-0	0.692	0	B1035_B657_B600	0	1	4	maternal	maternal	female	f1	late
NC_044224.2	18076796	18076796	CCT	C	T	0	0:0:0:0	19:22:39	9-10,22-0,39-0	0.526	0	B1035_B657_B600	1	0	698	maternal	paternal	female	f1	late
NC_044211.2	1829183	1829183	TTT	T	C	0	0:0:0:0	1 day, 4:25:34	12-16,25-0,34-0	0.571	0	B1034_B657_B600	0.12	0.88	1216	maternal	maternal	female	f1	late
NC_044212.2	63700780	63700780	ATA	T	C	1	0:0:0:0	23:25:29	11-12,25-0,29-0	0.522	0.333	B1034_B657_B600	0.92	0.08	917	maternal	maternal	female	f1	late
NC_044213.2	31490618	31490618	TCT	C	T	1	0:0:0:0	22:24:41	5-17,24-0,41-0	0.773	0.571	B1034_B657_B600	0.86	0.14	903	maternal	maternal	female	f1	late
NC_044213.2	38835535	38835535	CCT	C	T	1	0:0:0:0	17:30:46	12-5,30-0,46-0	0.294	0.346	B1034_B657_B600	0.8	0.2	897	inconclusive	maternal	female	f1	late
NC_044214.2	31407278	31407278	ATT	T	C	1	0:0:0:0	19:21:31	10-9,21-0,31-0	0.474	0.6	B1034_B657_B600	0.67	0.33	534	maternal	unk	female	f1	late
NC_044224.2	19833313	19833313	TGT	G	C	0	0:0:0:0	1 day, 0:21:29	14-10,21-0,29-0	0.417	0	B1034_B657_B600	0	1	181	inconclusive	maternal	female	f1	late
NC_044211.2	34761949	34761949	AAA	A	G			11:34:19	7-4,34-0,19-0	0.364		e87_B635_B1039				maternal	unk	male	f2	late
NC_044212.2	67536809	67536809	AGA	G	A			18:24:26	9-9,24-0,26-0	0.5		e87_B635_B1039				paternal	unk	male	f2	late
NC_044213.2	98611215	98611215	GAC	A	G			12:27:23	7-5,27-0,23-0	0.417		e87_B635_B1039				maternal	unk	male	f2	late
NC_044217.2	56504051	56504051	TTT	T	C			19:19:19	10-9,19-0,19-0	0.474		e87_B635_B1039				maternal	unk	male	f2	late
NC_044218.2	16149073	16149073	GCT	C	T			18:27:24	9-9,27-0,24-0	0.5		e87_B635_B1039				paternal	unk	male	f2	late
NC_044221.2	21250107	21250107	TGG	G	A			1 day, 1:22:25	9-16,22-0,25-0	0.64		e87_B635_B1039				paternal	unk	male	f2	late
NC_044229.2	5337228	5337228	GAC	A	G			12:33:26	5-7,33-0,26-0	0.583		e87_B635_B1039				paternal	unk	male	f2	late
NC_044211.2	65767457	65767457	AGG	G	T			16:22:16	7-9,22-0,16-0	0.562		e81_B1032_B538				inconclusive	unk	male	f2	late
NC_044213.2	148929663	148929663	TGG	G	T			23:22:15	13-10,22-0,15-0	0.435		e81_B1032_B538				paternal	unk	male	f2	late
NC_044214.2	12974834	12974834	AGG	G	A			10:17:19	7-3,17-0,19-0	0.3		e81_B1032_B538				maternal	unk	male	f2	late
NC_044214.2	109768937	109768937	TAT	A	G			15:11:10	8-7,11-0,10-0	0.467		e81_B1032_B538				paternal	unk	male	f2	late
NC_044218.2	3035180	3035180	GCG	C	T			23:25:18	11-12,25-0,18-0	0.522		e81_B1032_B538				paternal	unk	male	f2	late
NC_044222.2	2341083	2341083	CCA	C	T			08:12:11	6-2,12-0,11-0	0.25		e81_B1032_B538				inconclusive	unk	male	f2	late
NC_044212.2	49746812	49746812	CCA	C	T			14:24:26	6-8,24-0,26-0	0.571		e89_B597_B1033				paternal	unk	male	f2	late
NC_044213.2	74280828	74280828	TAT	A	G			14:20:25	5-9,20-0,25-0	0.643		e89_B597_B1033				inconclusive	unk	male	f2	late
NC_044214.2	44325754	44325754	GCA	C	A			13:24:31	7-6,24-0,31-0	0.462		e89_B597_B1033				paternal	unk	male	f2	late
NC_044222.2	19613824	19613824	TCC	C	T			1 day, 1:25:24	14-11,25-0,24-0	0.44		e89_B597_B1033				inconclusive	unk	male	f2	late
NC_044236.2	118978	118978	GCA	C	A			17:30:14	13-4,30-0,14-0	0.235		e89_B597_B1033				maternal	unk	male	f2	late
NC_044236.2	7420375	7420375	GCT	C	A			11:14:10	9-2,14-0,10-0	0.182		e89_B597_B1033				paternal	unk	male	f2	late
NC_044239.2	817853	817853	CAT	A	G			19:16:15	9-10,16-0,15-0	0.526		e89_B597_B1033				maternal	unk	male	f2	late
NC_044212.2	9561149	9561149	GGT	G	C			12:24:33	9-3,24-0,33-0	0.25		e60_B1035_B539				maternal	unk	female	f2	late
NC_044213.2	11146428	11146428	GAA	A	C			17:14:32	5-12,14-0,32-0	0.706		e60_B1035_B539				maternal	unk	female	f2	late
NC_044213.2	63974561	63974561	GGT	G	T			15:18:32	8-7,18-0,32-0	0.467		e60_B1035_B539				paternal	unk	female	f2	late
NC_044219.2	24425442	24425442	CCT	C	G			20:35:42	10-10,35-0,42-0	0.5		e60_B1035_B539				paternal	unk	female	f2	late
NC_044219.2	3157810	3157810	TAT	A	G			22:22:30	7-15,22-0,30-0	0.682		e86_B1034_B561				paternal	unk	male	f2	late
NC_044219.2	7026666	7026666	TGC	G	T			1 day, 1:15:27	13-12,15-0,27-0	0.48		e86_B1034_B561				inconclusive	unk	male	f2	late
NC_044238.2	5066992	5066992	AGA	G	A			21:21:35	12-9,21-0,35-0	0.429		e86_B1034_B561				paternal	unk	male	f2	late
NC_044211.2	44639378	44639378	CCG	C	T	1	0:0:0:0	1 day, 18:39:49	23-19,39-0,49-0	0.452	0.588	B1049_B629_B695	0.96	0.04	403	inconclusive	maternal	male	f1	late
NC_044211.2	59857654	59857654	ACT	C	T	1	0:0:0:0	1 day, 2:32:41	10-16,32-0,41-0	0.615	0.435	B1049_B629_B695	0.93	0.07	439	maternal	maternal	male	f1	late
NC_044212.2	48454646	48454646	CGT	G	A	1	0:0:0:0	1 day, 11:35:29	18-17,35-0,29-0	0.486	0.571	B1049_B629_B695	0.2	0.8	930	paternal	paternal	male	f1	late
NC_044212.2	61098098	61098098	TTT	T	G	0	0:0:0:0	09:18:13	7-2,18-0,13-0	0.222	0	B1049_B629_B695	0.08	0.92	728	inconclusive	maternal	male	f1	late
NC_044215.2	64737982	64737982	CTC	T	C	1	0:0:0:0	1 day, 6:27:36	14-16,27-0,36-0	0.533	0.462	B1049_B629_B695	0.85	0.15	1387	maternal	maternal	male	f1	late
NC_044221.2	13476074	13476074	CTG	T	A	0	0:0:0:0	1 day, 6:22:20	15-15,22-0,20-0	0.5	0	B1049_B629_B695	0.87	0.13	1139	paternal	paternal	male	f1	late
NC_044213.2	7769981	7769981	TGC	G	T	0	0:0:0:0	1 day, 17:37:39	22-19,37-0,39-0	0.463	0	B1050_B629_B695	0.51	0.49	2472	paternal	unk	male	f1	late
NC_044219.2	21198842	21198842	CGG	G	A	1	0:0:0:0	1 day, 5:37:34	17-12,37-0,34-0	0.414	0.8	B1050_B629_B695	0.11	0.89	695	paternal	paternal	male	f1	late
NC_044217.2	2741624	2741624	CCT	C	T	0	0:0:0:0	18:25:44	12-6,25-0,44-0	0.333	0	B1051_B629_B695	0.13	0.87	635	maternal	maternal	female	f1	late
NC_044217.2	23277736	23277736	AAT	A	G	0	0:0:0:0	1 day, 8:38:34	20-12,38-0,34-0	0.375	0	B1051_B629_B695	0.14	0.86	904	maternal	maternal	female	f1	late
NC_044219.2	32662461	32662461	AGA	G	C	1	0:0:0:0	1 day, 4:47:32	15-13,47-0,32-0	0.464	0.421	B1051_B629_B695	0.11	0.89	1090	paternal	paternal	female	f1	late
NC_044220.2	20495979	20495979	GGT	G	A	1	0:0:0:0	1 day, 4:30:33	15-13,30-0,33-0	0.464	0.333	B1051_B629_B695	0.12	0.88	760	paternal	paternal	female	f1	late
NC_044226.2	2098720	2098720	GCC	C	T	1	0:1:0:0	1 day, 2:16:36	19-7,16-0,36-0	0.269	0.333	B1051_B629_B695	0.79	0.21	708	maternal	maternal	female	f1	late
NC_044234.2	893065	893065	GGG	G	A	0	0:0:0:0	1 day, 1:44:29	10-15,44-0,29-0	0.6	0	B1051_B629_B695	0.9	0.1	649	paternal	paternal	female	f1	late
NC_044213.2	110367736	110367736	TTC	T	C	0	0:0:0:0	1 day, 10:20:26	16-18,20-0,26-0	0.529	0	B1056_B629_B695	0	1	592	maternal	maternal	female	f1	late
NC_044215.2	4610239	4610239	GTT	T	C	0	0:0:0:0	1 day, 4:31:29	16-12,31-0,29-0	0.429	0	B1056_B629_B695	0.89	0.11	1451	paternal	paternal	female	f1	late
NC_044224.2	4988166	4988166	TTT	T	C	0	0:0:0:0	17:33:12	14-3,33-0,12-0	0.176	0	B1056_B629_B695	0.88	0.12	1196	paternal	paternal	female	f1	late
NC_044212.2	38939439	38939439	CCC	C	T	1	0:0:0:0	1 day, 2:28:31	18-8,28-0,31-0	0.308	0.556	B1057_B629_B695	0.05	0.95	222	paternal	paternal	female	f1	late
NC_044217.2	31892007	31892007	TGT	G	C	1	0:0:0:0	1 day, 8:46:34	12-20,46-0,34-0	0.625	0.5	B1057_B629_B695	0.16	0.84	403	inconclusive	paternal	female	f1	late
NC_044219.2	34895280	34895280	GTG	T	C	1	0:0:0:0	1 day, 10:52:33	17-17,52-0,33-0	0.5	0.696	B1057_B629_B695	0.1	0.9	949	paternal	paternal	female	f1	late
NC_044211.2	45913852	45913852	CCC	C	A			15:25:27	8-7,25-0,27-0	0.467		e78_B628_B1026				paternal	unk	male	f2	late
NC_044211.2	50839955	50839955	GGA	G	A			09:28:38	4-5,28-0,38-0	0.556		e78_B628_B1026				paternal	unk	male	f2	late
NC_044227.2	5413529	5413529	CTG	T	A			14:13:28	5-9,13-0,28-0	0.643		e78_B628_B1026				maternal	unk	male	f2	late
NC_044212.2	1508211	1508211	TCG	C	T			19:37:34	9-10,37-0,34-0	0.526		e50_B513_B1049				paternal	unk	male	f2	late
NC_044212.2	8485147	8485147	AAT	A	G			13:31:31	8-5,31-0,31-0	0.385		e50_B513_B1049				paternal	unk	male	f2	late
NC_044222.2	2091000	2091000	TTA	T	C			08:34:26	6-2,34-0,26-0	0.25		e50_B513_B1049				inconclusive	unk	male	f2	late
NC_044214.2	82511847	82511847	CGA	G	A			23:27:18	13-10,27-0,18-0	0.435		e57_B663_B1050				paternal	unk	female	f2	late
NC_044232.2	12125940	12125940	CCG	C	T			1 day, 3:32:27	14-13,32-0,27-0	0.481		e57_B663_B1050				paternal	unk	female	f2	late
NC_044214.2	91722552	91722552	GTT	T	G			16:21:29	9-7,21-0,29-0	0.438		e66_B1051_B670				maternal	unk	male	f2	late
NC_044217.2	32526757	32526757	ACA	C	T			11:31:31	7-4,31-0,31-0	0.364		e66_B1051_B670				paternal	unk	male	f2	late
NC_044221.2	23121800	23121800	GGT	G	A			13:30:48	8-5,30-0,48-0	0.385		e66_B1051_B670				paternal	unk	male	f2	late
NC_044228.2	979308	979308	ACC	C	A			08:36:24	6-2,36-0,24-0	0.25		e66_B1051_B670				inconclusive	unk	male	f2	late
NC_054766.1	1152738	1152738	GCC	C	T			16:17:27	11-5,17-0,27-0	0.312		e66_B1051_B670				inconclusive	unk	male	f2	late
NC_044212.2	47130227	47130227	GGT	G	C			19:31:29	8-11,31-0,29-0	0.579		e80_B1056_B681				paternal	unk	male	f2	late
NC_044213.2	29523561	29523561	ATC	T	C			12:30:38	6-6,30-0,38-0	0.5		e80_B1056_B681				paternal	unk	male	f2	late
NC_044213.2	102566407	102566407	ACT	C	T			16:24:25	7-9,24-0,25-0	0.562		e80_B1056_B681				paternal	unk	male	f2	late
NC_044213.2	142446356	142446356	ATA	T	C			17:26:44	8-9,26-0,44-0	0.529		e80_B1056_B681				maternal	unk	male	f2	late
NC_044217.2	60201217	60201217	GCT	C	A			12:22:31	7-5,22-0,31-0	0.417		e80_B1056_B681				paternal	unk	male	f2	late
NC_044232.2	5542640	5542640	TTC	T	C			1 day, 4:12:46	12-16,12-0,46-0	0.571		e80_B1056_B681				maternal	unk	male	f2	late
NC_044211.2	59314426	59314426	TAA	A	T			21:28:23	8-13,28-0,23-0	0.619		e85_B1057_B497				paternal	unk	female	f2	late
NC_044213.2	58212990	58212990	TGA	G	T			14:31:25	5-9,31-0,25-0	0.643		e85_B1057_B497				paternal	unk	female	f2	late
NC_044216.2	15107650	15107650	TGG	G	T			18:15:21	16-2,15-0,21-0	0.111		e85_B1057_B497				maternal	unk	female	f2	late
NC_044217.2	11730606	11730606	ATT	T	A			16:44:24	8-8,44-0,24-0	0.5		e85_B1057_B497				paternal	unk	female	f2	late
NC_044217.2	53383601	53383601	CCA	C	T			19:34:20	11-8,34-0,20-0	0.421		e85_B1057_B497				paternal	unk	female	f2	late
NC_044212.2	66903871	66903871	GCT	C	A	0	0:0:0:0	1 day, 3:40:22	14-13,40-0,22-0	0.481	0	B1041_B610_B671	0.9	0.1	850	paternal	paternal	male	f1	late
NC_044213.2	23664247	23664247	ACT	C	T	0	0:0:0:0	1 day, 8:38:19	19-13,38-0,19-0	0.406	0	B1041_B610_B671	0.9	0.1	747	paternal	paternal	male	f1	late
NC_044218.2	16477341	16477341	ATG	T	C	0	0:0:0:0	1 day, 2:35:35	14-12,35-0,35-0	0.462	0	B1041_B610_B671	0.75	0.25	935	paternal	paternal	male	f1	late
NC_044229.2	518640	518640	GGA	G	A	1	0:0:0:0	20:36:27	12-8,36-0,27-0	0.4	0.368	B1041_B610_B671	0.01	0.99	68	inconclusive	paternal	male	f1	late
NC_044215.2	62023469	62023469	AGC	G	C	1	0:0:0:0	16:35:23	9-7,35-0,23-0	0.438	0.562	B1029_B610_B671	0.88	0.12	1122	maternal	maternal	male	f1	late
NC_044211.2	63834860	63834860	TTC	T	G	0	0:0:0:0	1 day, 9:41:30	10-23,41-0,30-0	0.697	0	B1046_B610_B671	0.15	0.85	658	maternal	maternal	female	f1	late
NC_044212.2	44020206	44020206	GGT	G	A	1	0:0:0:0	1 day, 8:26:21	16-16,26-0,21-0	0.5	0.273	B1046_B610_B671	0.25	0.75	907	paternal	paternal	female	f1	late
NC_044213.2	125340911	125340911	AGA	G	A	0	0:0:0:0	1 day, 21:39:27	19-26,39-0,27-0	0.578	0	B1046_B610_B671	0.94	0.06	375	paternal	paternal	female	f1	late
NC_044217.2	57863427	57863427	GGC	G	T	1	0:0:0:0	1 day, 4:29:13	15-13,29-0,13-0	0.464	0.4	B1046_B610_B671	0.13	0.87	996	paternal	paternal	female	f1	late
NC_044219.2	23583310	23583310	TAC	A	G	1	0:0:0:0	1 day, 8:48:25	13-19,48-0,25-0	0.594	0.533	B1046_B610_B671	0.14	0.86	1089	paternal	paternal	female	f1	late
NC_044222.2	2064635	2064635	TTT	T	G	0	0:0:0:0	18:15:26	13-5,15-0,26-0	0.278	0	B1046_B610_B671	0.17	0.83	314	maternal	maternal	female	f1	late
NC_044213.2	66372348	66372348	GCT	C	T	1	0:0:0:0	1 day, 3:46:26	16-11,46-0,26-0	0.407	0.476	B1040_B610_B671	0.14	0.86	847	paternal	paternal	female	f1	late
NC_044214.2	82877453	82877453	AGG	G	A	1	0:0:0:0	1 day, 10:28:24	24-10,28-0,24-0	0.294	0.579	B1040_B610_B671	0.14	0.86	946	paternal	paternal	female	f1	late
NC_044212.2	70745035	70745035	CCG	C	T	0	0:0:0:0	1 day, 6:25:24	19-11,25-0,24-0	0.367	0	B1045_B610_B671	1	0	720	paternal	paternal	male	f1	late
NC_044216.2	3632278	3632278	TCT	C	T	0	1:0:0:0	15:12:14	12-3,12-0,14-0	0.2	0	B1045_B610_B671			0	inconclusive	unk	male	f1	late
NC_044217.2	5916067	5916067	GCG	C	T	1	0:0:0:0	1 day, 11:41:36	20-15,41-0,36-0	0.429	0.556	B1045_B610_B671	0.28	0.72	836	paternal	unk	male	f1	late
NC_054768.1	33403	33403	CCC	C	A	0	0:0:0:0	1 day, 8:26:14	14-18,26-0,14-0	0.562	0	B1045_B610_B671	0.24	0.76	41	inconclusive	maternal	male	f1	late
NC_044214.2	22537422	22537422	TGT	G	A			15:32:35	9-6,32-0,35-0	0.4		e83_B645_B1041				inconclusive	unk	male	f2	late
NC_044215.2	31302475	31302475	TTG	T	C			10:20:31	5-5,20-0,31-0	0.5		e83_B645_B1041				paternal	unk	male	f2	late
NC_044223.2	9109102	9109102	TAG	A	G			16:23:28	9-7,23-0,28-0	0.438		e83_B645_B1041				maternal	unk	male	f2	late
NC_044236.2	3729192	3729192	GTT	T	C			23:22:18	13-10,22-0,18-0	0.435		e83_B645_B1041				paternal	unk	male	f2	late
NC_044211.2	24959628	24959628	TGG	G	A			17:21:26	9-8,21-0,26-0	0.471		O1320_B496_B1029				maternal	unk	male	f2	late
NC_044213.2	28776512	28776512	CCG	C	T			21:26:25	14-7,26-0,25-0	0.333		O1320_B496_B1029				paternal	unk	male	f2	late
NC_044224.2	6802699	6802699	ACA	C	G			17:25:24	10-7,25-0,24-0	0.412		O1320_B496_B1029				maternal	unk	male	f2	late
NC_044214.2	19243896	19243896	TTG	T	C			10:21:28	4-6,21-0,28-0	0.6		e91_B1046_B656				inconclusive	unk	female	f2	late
NC_044214.2	74506684	74506684	TAT	A	C			20:44:28	10-10,44-0,28-0	0.5		e91_B1046_B656				paternal	unk	female	f2	late
NC_044214.2	109760670	109760670	TCT	C	A			21:16:27	12-9,16-0,27-0	0.429		e91_B1046_B656				maternal	unk	female	f2	late
NC_044217.2	9809175	9809175	TGG	G	A			08:24:11	6-2,24-0,11-0	0.25		e91_B1046_B656				paternal	unk	female	f2	late
NC_044225.2	12549878	12549878	GAG	A	G			13:33:22	6-7,33-0,22-0	0.538		e91_B1046_B656				paternal	unk	female	f2	late
NC_044211.2	23675940	23675940	TGT	G	A			14:32:22	5-9,32-0,22-0	0.643		e70_B1040_B511				inconclusive	unk	male	f2	late
NC_044211.2	46518224	46518224	GCT	C	T			12:24:28	7-5,24-0,28-0	0.417		e70_B1040_B511				maternal	unk	male	f2	late
NC_044211.2	86454195	86454195	TGA	G	T			18:26:27	12-6,26-0,27-0	0.333		e70_B1040_B511				paternal	unk	male	f2	late
NC_044214.2	16735642	16735642	CGC	G	A			16:25:40	7-9,25-0,40-0	0.562		e70_B1040_B511				maternal	unk	male	f2	late
NC_044217.2	10025265	10025265	AGA	G	T			13:24:26	4-9,24-0,26-0	0.692		e70_B1040_B511				paternal	unk	male	f2	late
NC_044217.2	10697977	10697977	GGT	G	A			10:33:34	4-6,33-0,34-0	0.6		e70_B1040_B511				maternal	unk	male	f2	late
NC_044220.2	23607901	23607901	GCC	C	T			20:34:32	12-8,34-0,32-0	0.4		e70_B1040_B511				paternal	unk	male	f2	late
NC_044235.2	2931522	2931522	ACA	C	A			18:29:27	6-12,29-0,27-0	0.667		e70_B1040_B511				paternal	unk	male	f2	late
NC_044212.2	60704078	60704078	CAT	A	G			13:16:48	6-7,16-0,48-0	0.538		e35_B525_B1045				maternal	unk	female	f2	late
NC_044213.2	83417729	83417729	CCT	C	T			14:26:32	5-9,26-0,32-0	0.643		e35_B525_B1045				paternal	unk	female	f2	late
NC_044215.2	44987128	44987128	TGT	G	C			1 day, 0:21:36	14-10,21-0,36-0	0.417		e35_B525_B1045				paternal	unk	female	f2	late
NC_044214.2	58255970	58255970	TTA	T	A	1	0:0	1 day, 0:34:28	12-12,34-0,28-0	0.5	0.75	B1063_B575_B615	0	1	660	paternal	paternal	male	f1	late
NC_044215.2	916089	916089	TTT	T	A	0	0:0	09:18:27	3-6,18-0,27-0	0.667	0.027	B1063_B575_B615	0.85	0.15	878	inconclusive	paternal	male	f1	late
NC_044217.2	14465485	14465485	AGG	G	A	0	0:0	1 day, 17:32:39	18-23,32-0,39-0	0.561	0	B1063_B575_B615	0.98	0.02	614	paternal	paternal	male	f1	late
NC_044218.2	19511054	19511054	TTG	T	G	0	0:0	1 day, 10:39:38	16-18,39-0,38-0	0.529	0	B1063_B575_B615			0	inconclusive	unk	male	f1	late
NC_044220.2	30773925	30773925	ACC	C	T	0	0:0	1 day, 9:34:29	13-20,34-0,29-0	0.606	0	B1063_B575_B615	0.12	0.88	215	maternal	maternal	male	f1	late
NC_044231.2	4405621	4405621	GCG	C	T	1	0:0	1 day, 7:37:33	14-17,37-0,33-0	0.548	0.706	B1063_B575_B615	0.88	0.12	968	maternal	maternal	male	f1	late
NC_044232.2	9258297	9258297	GGA	G	A	0	0:0	1 day, 4:33:31	19-9,33-0,31-0	0.321	0	B1063_B575_B615	0.88	0.12	1055	paternal	paternal	male	f1	late
NC_044212.2	66770734	66770734	TAG	A	T	1	0:0	1 day, 1:36:31	10-15,36-0,31-0	0.6	0.533	B1061_B575_B615	1	0	101	paternal	maternal	female	f1	late
NC_044222.2	421635	421635	GTA	T	C	0	0:0	1 day, 2:28:30	12-14,28-0,30-0	0.538	0	B1061_B575_B615	0.01	0.99	155	maternal	maternal	female	f1	late
NC_044225.2	14839481	14839481	ACG	C	T	0	0:0	1 day, 4:37:31	14-14,37-0,31-0	0.5	0	B1061_B575_B615	0.15	0.85	698	maternal	maternal	female	f1	late
NC_044236.2	2244223	2244223	CCC	C	T	0	0:0	20:16:15	15-5,16-0,15-0	0.25	0	B1061_B575_B615	0.15	0.85	899	maternal	maternal	female	f1	late
NC_044238.2	5386882	5386882	TGG	G	A	0	0:0	1 day, 1:34:25	13-12,34-0,25-0	0.48	0	B1061_B575_B615	0.86	0.14	1270	paternal	paternal	female	f1	late
NC_044211.2	64760574	64760574	AAC	A	C	0	0:0	1 day, 4:39:47	18-10,39-0,47-0	0.357	0	B1047_B575_B615	0.84	0.16	1062	paternal	paternal	female	f1	late
NC_044213.2	149753126	149753126	AAA	A	G	0	0:0	10:13:12	7-3,13-0,12-0	0.3	0	B1047_B575_B615	0.88	0.12	922	maternal	paternal	female	f1	late
NC_044213.2	151496191	151496191	GGC	G	A	1	0:0	1 day, 4:27:26	11-17,27-0,26-0	0.607	0.476	B1047_B575_B615	0.14	0.86	598	inconclusive	paternal	female	f1	late
NC_044214.2	77143387	77143387	GGC	G	A	1	0:0	1 day, 4:28:35	22-6,28-0,35-0	0.214	0.545	B1047_B575_B615	0	1	27	inconclusive	paternal	female	f1	late
NC_044215.2	356536	356536	GGG	G	A	0	1:0	23:20:39	16-7,20-0,39-0	0.304	0	B1047_B575_B615	0.01	0.99	599	inconclusive	maternal	female	f1	late
NC_044211.2	38112098	38112098	CCC	C	A			16:37:33	7-9,37-0,33-0	0.562		e75_B682_B1063				paternal	unk	female	f2	late
NC_044211.2	17093031	17093031	GTA	T	C			13:28:46	9-4,28-0,46-0	0.308		e45_B1053_B672				paternal	unk	male	f2	late
NC_044212.2	36031925	36031925	ATT	T	G			13:26:39	8-5,26-0,39-0	0.385		e45_B1053_B672				inconclusive	unk	male	f2	late
NC_044214.2	96116426	96116426	GCA	C	T			14:38:25	7-7,38-0,25-0	0.5		e45_B1053_B672				maternal	unk	male	f2	late
NC_044211.2	60397682	60397682	GCT	C	T			21:25:21	13-8,25-0,21-0	0.381		e82_B1061_B541				paternal	unk	male	f2	late
NC_044211.2	71714795	71714795	TGT	G	A			14:40:24	4-10,40-0,24-0	0.714		e82_B1061_B541				inconclusive	unk	male	f2	late
NC_044212.2	32800718	32800718	GCT	C	T			13:27:21	7-6,27-0,21-0	0.462		e82_B1061_B541				paternal	unk	male	f2	late
NC_044213.2	40400342	40400342	CGG	G	A			19:32:19	11-8,32-0,19-0	0.421		e82_B1061_B541				inconclusive	unk	male	f2	late
NC_044214.2	81036066	81036066	ACC	C	T			15:34:35	9-6,34-0,35-0	0.4		e82_B1061_B541				inconclusive	unk	male	f2	late
NC_044231.2	421909	421909	AAG	A	T			23:30:22	10-13,30-0,22-0	0.565		e82_B1061_B541				maternal	unk	male	f2	late
NC_044211.2	16440193	16440193	CAT	A	C			18:23:30	11-7,23-0,30-0	0.389		e54_B1054_B551				paternal	unk	male	f2	late
NC_044212.2	50319176	50319176	AGG	G	A			14:23:26	4-10,23-0,26-0	0.714		e54_B1054_B551				paternal	unk	male	f2	late
NC_044217.2	25335979	25335979	AAT	A	T			19:28:25	14-5,28-0,25-0	0.263		e54_B1054_B551				paternal	unk	male	f2	late
NC_044221.2	4755667	4755667	AGG	G	A			21:12:22	8-13,12-0,22-0	0.619		e54_B1054_B551				paternal	unk	male	f2	late
NC_044225.2	15848640	15848640	AGT	G	T			18:22:24	7-11,22-0,24-0	0.611		e54_B1054_B551				paternal	unk	male	f2	late
NC_044226.2	7770303	7770303	CCG	C	A			15:25:28	9-6,25-0,28-0	0.4		e54_B1054_B551				inconclusive	unk	male	f2	late
NC_044234.2	4594756	4594756	TCG	C	T			1 day, 3:28:23	12-15,28-0,23-0	0.556		e54_B1054_B551				inconclusive	unk	male	f2	late
NC_044211.2	7096181	7096181	AGG	G	A			17:30:14	9-8,30-0,14-0	0.471		e39_B1047_B617				paternal	unk	male	f2	late
NC_044211.2	75951970	75951970	AGG	G	C			19:43:12	6-13,43-0,12-0	0.684		e39_B1047_B617				paternal	unk	male	f2	late
NC_044212.2	685239	685239	TGA	G	T			1 day, 4:28:20	15-13,28-0,20-0	0.464		e39_B1047_B617				maternal	unk	male	f2	late
NC_044216.2	6105325	6105325	ACG	C	T			1 day, 3:36:12	14-13,36-0,12-0	0.481		e39_B1047_B617				paternal	unk	male	f2	late
NC_044217.2	3379071	3379071	CCT	C	A			16:33:15	9-7,33-0,15-0	0.438		e39_B1047_B617				paternal	unk	male	f2	late
NC_044218.2	2848110	2848110	ACA	C	T			10:18:21	5-5,18-0,21-0	0.5		e39_B1047_B617				maternal	unk	male	f2	late
NC_044222.2	20203328	20203328	TCC	C	T			20:30:11	13-7,30-0,11-0	0.35		e39_B1047_B617				paternal	unk	male	f2	late
NC_044224.2	11213508	11213508	GTG	T	C			10:31:22	5-5,31-0,22-0	0.5		e39_B1047_B617				paternal	unk	male	f2	late
NC_044229.2	2740394	2740394	AGA	G	C			1 day, 0:24:18	13-11,24-0,18-0	0.458		e39_B1047_B617				paternal	unk	male	f2	late
NC_044232.2	9792004	9792004	TCG	C	T			17:34:12	7-10,34-0,12-0	0.588		e39_B1047_B617				paternal	unk	male	f2	late
NC_054763.1	1670215	1670215	GAC	A	G			1 day, 3:16:11	8-19,16-0,11-0	0.704		e39_B1047_B617				inconclusive	unk	male	f2	late
NC_044215.2	59934029	59934029	CCT	C	T			17:32:36	8-9,32-0,36-0	0.529		e79_B1052_B593				paternal	unk	female	f2	late
NC_044211.2	11088910	11088910	TGG	G	A	1	0:0:0:1	23:36:28	13-10,36-0,28-0	0.435	0.231	B1039_B657_B600	0.12	0.88	1107	paternal	paternal	male	f1	pgcs
NC_044211.2	11088910	11088910	TGG	G	A	1	1:0:0:0	21:36:28	7-14,36-0,28-0	0.667	0.467	B1034_B657_B600	0.13	0.87	1147	paternal	paternal	female	f1	pgcs
NC_044211.2	55046662	55046662	AAG	A	T	1	0:0:0:0	1 day, 0:35:42	17-7,35-0,42-0	0.292	0.556	B1033_B657_B600	0	1	11	paternal	paternal	male	f1	early
NC_044216.2	18584082	18584082	AGA	G	A	0	0:0:0:0	1 day, 4:29:38	13-15,29-0,38-0	0.536	0	B1035_B657_B600	0.17	0.83	672	paternal	maternal	female	f1	early
NC_054765.1	204134	204134	ATA	T	G	0	0:0:0:0	21:29:30	15-6,29-0,30-0	0.286	0.028	B1034_B657_B600	0.82	0.18	67	maternal	paternal	female	f1	early
NC_044211.2	112384996	112384996	ATT	T	C			1 day, 1:29:14	19-6,29-0,14-0	0.24		e87_B635_B1039				paternal	unk	male	f2	early
NC_044240.2	387553	387553	ATC	T	G	0	0:0:0:0	16:19:21	12-4,19-0,21-0	0.25	0	B1049_B629_B695	0.15	0.85	578	maternal	maternal	male	f1	early
NC_044213.2	100117600	100117600	TGC	G	C	0	0:0:0:0	20:49:21	14-6,49-0,21-0	0.3	0.111	B1051_B629_B695	0.82	0.18	1044	inconclusive	paternal	female	f1	early
NC_044217.2	13926146	13926146	TAT	A	G	1	0:0:0:0	1 day, 9:35:47	24-9,35-0,47-0	0.273	0.64	B1057_B629_B695	0.11	0.89	423	paternal	paternal	female	f1	early
NC_044221.2	12004535	12004535	CAT	A	C			11:25:36	7-4,25-0,36-0	0.364		e78_B628_B1026				maternal	unk	male	f2	early
NC_044218.2	17975730	17975730	GGT	G	A			20:26:40	12-8,26-0,40-0	0.4		e50_B513_B1049				paternal	unk	male	f2	early
NC_044217.2	53536197	53536197	GCA	C	A			20:11:32	16-4,11-0,32-0	0.2		e66_B1051_B670				inconclusive	unk	male	f2	early
NC_044218.2	5352794	5352794	TCC	C	T	0	0:0:0:0	15:49:20	10-5,49-0,20-0	0.333	0	B1041_B610_B671	0.86	0.14	1071	inconclusive	paternal	male	f1	early
NC_044213.2	1543051	1543051	GGG	G	T	0	0:0:0:0	22:15:27	15-7,15-0,27-0	0.318	0	B1029_B610_B671	0.1	0.9	971	maternal	maternal	male	f1	early
NC_044217.2	56294006	56294006	CCA	C	T	0	0:0:0:0	08:11:26	5-3,11-0,26-0	0.375	0	B1029_B610_B671	0.88	0.12	1087	inconclusive	paternal	male	f1	early
NC_044232.2	1789540	1789540	ACC	C	A	0	0:0:0:0	20:27:29	14-6,27-0,29-0	0.3	0	B1040_B610_B671	0.89	0.11	990	inconclusive	paternal	female	f1	early
NC_044213.2	119640321	119640321	CAT	A	C	0	0:0:0:0	11:28:14	7-4,28-0,14-0	0.364	0	B1045_B610_B671	0.19	0.81	1040	inconclusive	maternal	male	f1	early
NC_044215.2	53073257	53073257	GGG	G	T	1	0:0:0:0	1 day, 9:32:30	25-8,32-0,30-0	0.242	0.476	B1045_B610_B671	0.01	0.99	130	maternal	paternal	male	f1	early
NC_044223.2	10124433	10124433	GGC	G	C	0	0:0:1:0	1 day, 4:40:26	16-12,40-0,26-0	0.429	0	B1045_B610_B671	0.05	0.95	1699	inconclusive	maternal	male	f1	early
NC_044214.2	96889087	96889087	GGC	G	T			23:13:35	14-9,13-0,35-0	0.391		e83_B645_B1041				maternal	unk	male	f2	early
NC_044211.2	18142881	18142881	CCA	C	T			11:30:30	8-3,30-0,30-0	0.273		e91_B1046_B656				maternal	unk	female	f2	early
NC_044213.2	146486810	146486810	AGA	G	A			14:36:34	9-5,36-0,34-0	0.357		e91_B1046_B656				paternal	unk	female	f2	early
NC_044234.2	3442410	3442410	CCC	C	T			08:17:14	6-2,17-0,14-0	0.25		e91_B1046_B656				inconclusive	unk	female	f2	early
NC_044236.2	504229	504229	GAT	A	G			19:25:36	14-5,25-0,36-0	0.263		e35_B525_B1045				inconclusive	unk	female	f2	early
NC_044227.2	8068686	8068686	ATG	T	G	0	0:0	10:36:21	6-4,36-0,21-0	0.4	0.071	B1061_B575_B615	0.12	0.88	1115	inconclusive	maternal	female	f1	early
NC_044211.2	22663440	22663440	TTT	T	G			20:30:24	15-5,30-0,24-0	0.25		e39_B1047_B617				paternal	unk	male	f2	early
NC_044219.2	37371817	37371817	GTG	T	G			13:37:31	9-4,37-0,31-0	0.308		e79_B1052_B593				paternal	unk	female	f2	early
