# Supplementary material for: Germline mutation rates and fine-scale recombination parameters in zebra finch
Source: PLoS Genet. 2025 Apr 15;21(4):e1011661. doi: 10.1371/journal.pgen.1011661 (PMC12047795; doi:10.1371/journal.pgen.1011661)
Supplement: S4 Table — The p-value was obtained from an exact binomial test of no sex difference. For the crossovers, the number of maternal meioses is higher than paternal meioses, and we adjusted the null model accordingly. (XLSX) [file pgen.1011661.s030.xlsx]

## Sheet: Sheet1
	Crossovers	Non-crossovers
Maternal	559	141
Paternal	529	134
Total	1088	275
p-value	0.76	0.72
