# Supplementary material for: Germline mutation rates and fine-scale recombination parameters in zebra finch
Source: PLoS Genet. 2025 Apr 15;21(4):e1011661. doi: 10.1371/journal.pgen.1011661 (PMC12047795; doi:10.1371/journal.pgen.1011661)
Supplement: S5 Table — Transmission is tested only for configurations in which the genotypes of the offspring, the partner and the grandkid allow us to track the conversion event (see Methods). Shown as CIs are the 95% confidence intervals from an exact binomial test. (XLSX) [file pgen.1011661.s031.xlsx]

## Sheet: Sheet1
Variant caller	# NCOs	Testable	Transmitted	Rate	CI
GATK	121	56	21	0.38	0.25 - 0.51
bcftools	288	96	40	0.42	0.32 - 0.52
freebayes	273	99	47	0.47	0.37 - 0.57
