# Supplementary material for: Germline mutation rates and fine-scale recombination parameters in zebra finch
Source: PLoS Genet. 2025 Apr 15;21(4):e1011661. doi: 10.1371/journal.pgen.1011661 (PMC12047795; doi:10.1371/journal.pgen.1011661)
Supplement: S6 Table — For each set of chromosomes, we tested if the distribution of crossovers is the same as that of non-crossovers, and whether the distribution of each type of recombination events are uniform. We also compared the distribution of crossovers (non-crossovers) on macro- vs micro-chromosomes. (XLSX) [file pgen.1011661.s032.xlsx]

## Sheet: Sheet1
Chromosomes tested	Recombination events tested	p-values
On macrochromosomes
	Crossovers vs non-crossovers	1.1x10-3
	Crossovers uniform?	< 2.2 10-16
	Non-crossovers uniform?	4.5x10-4
On microchromosomes
	Crossovers vs non-crossovers	0.74
	Crossovers uniform?	7.0x10-4
	Non-crossovers uniform?	0.58
Using all chromosomes
	Crossovers on macro- vs microchromosomes	< 2.2 10-16
	Non-crossovers on macro- vs microchromosomes	0.1
