# Supplementary material for: Germline mutation rates and fine-scale recombination parameters in zebra finch
Source: PLoS Genet. 2025 Apr 15;21(4):e1011661. doi: 10.1371/journal.pgen.1011661 (PMC12047795; doi:10.1371/journal.pgen.1011661)
Supplement: S7 Table — (XLSX) [file pgen.1011661.s033.xlsx]

## Sheet: Sheet1
Pedigree	pairs of phase changes
Family 1	17.8
Family 2	12
Family 3	18.6
Family 4	41
