# Supplementary material for: Germline mutation rates and fine-scale recombination parameters in zebra finch
Source: PLoS Genet. 2025 Apr 15;21(4):e1011661. doi: 10.1371/journal.pgen.1011661 (PMC12047795; doi:10.1371/journal.pgen.1011661)
Supplement: S1 Data — (XLSX) [file pgen.1011661.s034.xlsx]

## Sheet: fig1
Panels A and B
ctype	fold_mutation	counts	frac	anc	denom	low_counts	high_counts	rate	y	low_rate	high_rate	sum_counts	low_frac	high_frac	y_jittered
macro	C>A	21	0.170732	C	10190698894	12.9993	32.1007	2.0607e-09	0	1.27561e-09	3.15e-09	123	0.105686	0.260982	0
macro	C>G	7	0.0569106	C	10190698894	2.81436	14.4227	6.86901e-10	1	2.7617e-10	1.41528e-09	123	0.022881	0.117258	1
macro	C>T	43	0.349593	C	10190698894	31.1193	57.9207	4.21953e-09	2	3.0537e-09	5.68368e-09	123	0.253003	0.4709	2
macro	CpG>TpG	10	0.0813008	CpG	177843960	4.79539	18.3904	5.62291e-08	3	2.6964e-08	1.03407e-07	123	0.0389869	0.149515	3
macro	T>A	7	0.0569106	T	14473953928	2.81436	14.4227	4.83627e-10	4	1.94443e-10	9.96457e-10	123	0.022881	0.117258	4
macro	T>C	24	0.195122	T	14473953928	15.3773	35.7101	1.65815e-09	5	1.06241e-09	2.4672e-09	123	0.125018	0.290326	5
macro	T>G	11	0.0894309	T	14473953928	5.49116	19.682	7.59986e-10	6	3.79382e-10	1.35982e-09	123	0.0446436	0.160017	6
micro	C>A	10	0.126582	C	6896191792	4.79539	18.3904	1.45008e-09	7	6.95368e-10	2.66674e-09	79	0.0607011	0.232789	-0.25
micro	C>G	7	0.0886076	C	6896191792	2.81436	14.4227	1.01505e-09	8	4.08104e-10	2.0914e-09	79	0.0356248	0.182566	0.75
micro	C>T	25	0.316456	C	6896191792	16.1787	36.9049	3.62519e-09	9	2.34603e-09	5.35149e-09	79	0.204793	0.467151	1.75
micro	CpG>TpG	10	0.126582	CpG	186673100	4.79539	18.3904	5.35696e-08	10	2.56887e-08	9.85164e-08	79	0.0607011	0.232789	2.75
micro	T>A	4	0.0506329	T	8300392950	1.08987	10.2416	4.81905e-10	11	1.31303e-10	1.23387e-09	79	0.0137958	0.12964	3.75
micro	T>C	16	0.202532	T	8300392950	9.14538	25.983	1.92762e-09	12	1.1018e-09	3.13033e-09	79	0.115764	0.328899	4.75
micro	T>G	7	0.0886076	T	8300392950	2.81436	14.4227	8.43334e-10	13	3.39064e-10	1.73759e-09	79	0.0356248	0.182566	5.75
All	C>A	31	0.153465	C	17086890686	21.063	44.002	1.81426e-09	14	1.2327e-09	2.57519e-09	202	0.104272	0.217832	0.25
All	C>G	14	0.0693069	C	17086890686	7.65393	23.4896	8.19342e-10	15	4.47942e-10	1.37472e-09	202	0.0378907	0.116285	1.25
All	C>T	68	0.336634	C	17086890686	52.8047	86.2062	3.97966e-09	16	3.09036e-09	5.04517e-09	202	0.261409	0.426763	2.25
All	CpG>TpG	20	0.0990099	CpG	364517060	12.2165	30.8884	5.48671e-08	17	3.35143e-08	8.47378e-08	202	0.0604778	0.152913	3.25
All	T>A	11	0.0544554	T	22774346878	5.49116	19.682	4.83e-10	18	2.41112e-10	8.6422e-10	202	0.027184	0.0974358	4.25
All	T>C	40	0.19802	T	22774346878	28.5766	54.4686	1.75636e-09	19	1.25477e-09	2.39167e-09	202	0.141468	0.269647	5.25
All	T>G	18	0.0891089	T	22774346878	10.6679	28.4478	7.90363e-10	20	4.68419e-10	1.24911e-09	202	0.0528116	0.14083	6.25
All	All	202	1	All	40225754624	175.103	231.86	5.02166e-09	21	4.353e-09	5.76397e-09	202	0.866844	1.14782	7.25
macro	All	123	1	All	24842496782	102.225	146.756	4.95119e-09	22	4.11493e-09	5.90747e-09	123	0.831098	1.19314	7
micro	All	79	1	All	15383257842	62.545	98.4576	5.13545e-09	23	4.06579e-09	6.40031e-09	79	0.791709	1.2463	6.75
Panel C
paternal	maternal	stage	low_alpha	alpha	high_alpha
88	51	late	1.23699	1.72549	2.48694
12.1181	12.8819	early	0.406114	0.940711	2.13116

## Sheet: fig2
crossovers_macrochromosomes									crossovers_microchromosomes									noncrossovers_macrochromsomes									noncrossovers_microchromsomes
Combined 0.00316456	0.00316456	e75	m	g3	NaN	NaN			Combined 0.00173433	0.00173433	B1063	f	g2	1	42			Combined 0.00237895	0.00237895	186593 B1050	B695	117	119				Combined 0.0150456	0.0150456	107907 B1063	B615	354	356
Combined 0.0031658	0.0031658	B1033	f	g2	0.04	47			Combined 0.00272908	0.00272908	O1320	m	g3	NaN	NaN			Combined 0.00609064	0.00609064	515059 B1040	B671	387	389				Combined 0.0162781	0.0162781	194818 B1057	B629	113	115
Combined 0.00330582	0.00330582	B1045	m	g2	0.95	40			Combined 0.00516015	0.00516015	e85	f	g3	NaN	NaN			Combined 0.00778346	0.00778346	688078 B1063	B575	975	978				Combined 0.0194091	0.0194091	1084671 B1039	B657	1450	1452
Combined 0.00384514	0.00384514	B1040	f	g2	0.08	50			Combined 0.0157103	0.0157103	B1041	m	g2	0.89	44			Combined 0.0118548	0.0118548	1288222 B1041	B610	4273	4276				Combined 0.0195989	0.0195989	380047 B1047	B615	186	188
Combined 0.00465941	0.00465941	e35	m	g3	NaN	NaN			Combined 0.0163671	0.0163671	B1034	f	g2	0.91	57			Combined 0.0143362	0.0143362	1063769 B1040	B671	1503	1505				Combined 0.0197908	0.0197908	224633 B1047	B575	243	245
Combined 0.00473961	0.00473961	B1046	f	g2	0.95	44			Combined 0.0239693	0.0239693	B1046	m	g2	NaN	0			Combined 0.015497	0.015497	1707564 B1034	B600	7104	7107				Combined 0.0254061	0.0254061	413388 B1061	B575	317	319
Combined 0.00497438	0.00497438	e50	m	g3	NaN	NaN			Combined 0.0263792	0.0263792	e83	m	g3	NaN	NaN			Combined 0.0184691	0.0184691	2638214 B1045	B671	3939	3941				Combined 0.027581	0.027581	590410 B1061	B615	278	280
Combined 0.00509252	0.00509252	B1057	m	g2	1	48			Combined 0.028804	0.028804	B1032	f	g2	1	49			Combined 0.024651	0.024651	4097852 B1051	B629	11212	11214				Combined 0.0289635	0.0289635	936454 B1046	B671	453	456
Combined 0.00666 0.00666	B1061 m	g2	0	41					Combined 0.0328301	0.0328301	B1034	m	g2	0.89	47			Combined 0.0278169	0.0278169	4567022 B1029	B671	14861	14863				Combined 0.0307434	0.0307434	655491 B1033	B600	230	232
Combined 0.00702699	0.00702699	B1050	f	g2	0.84	31			Combined 0.0337134	0.0337134	e60	f	g3	NaN	NaN			Combined 0.0385582	0.0385582	4302624 B1063	B615	18515	18517				Combined 0.0415872	0.0415872	1859210 B1045	B671	4508	4510
Combined 0.00738411	0.00738411	B1061	f	g2	0.05	44			Combined 0.0365102	0.0365102	B1035	m	g2	0.09	43			Combined 0.0430796	0.0430796	4798834 B1040	B671	18247	18249				Combined 0.0487072	0.0487072	1659456 B1040	B610	1670	1672
Combined 0.00739411	0.00739411	B1050	m	g2	0.14	42			Combined 0.042596	0.042596	B1032	f	g2	1	39			Combined 0.0608834	0.0608834	7451109 B1041	B671	22797	22799				Combined 0.0529545	0.0529545	2275736 B1063	B615	6610	6614
Combined 0.0076904	0.0076904	B1041	f	g2	0.94	49			Combined 0.0439862	0.0439862	B1061	m	g2	0.07	46			Combined 0.0631984	0.0631984	4997368 B1034	B657	8802	8804				Combined 0.0594545	0.0594545	2495471 B1032	B657	6374	6377
Combined 0.00775974	0.00775974	e66	f	g3	NaN	NaN			Combined 0.0454466	0.0454466	B1051	m	g2	0.76	37			Combined 0.0669247	0.0669247	4696376 B1051	B629	8980	8983				Combined 0.0626278	0.0626278	2150598 B1040	B610	3206	3210
Combined 0.00779346	0.00779346	B1047	f	g2	0.93	44			Combined 0.0459536	0.0459536	B1061	f	g2	0.51	53			Combined 0.0687206	0.0687206	4808286 B1039	B600	14600	14602				Combined 0.0626996	0.0626996	1127619 B1033	B600	2703	2705
Combined 0.00779353	0.00779353	e87	m	g3	NaN	NaN			Combined 0.0465415	0.0465415	e57	m	g3	NaN	NaN			Combined 0.0698219	0.0698219	8449229 B1061	B615	29198	29200				Combined 0.0682981	0.0682981	906234 B1047	B615	772	774
Combined 0.00801711	0.00801711	B1056	m	g2	0.9	48			Combined 0.047018	0.047018	e57	m	g3	NaN	NaN			Combined 0.0926806	0.0926806	10771359	B1034	B657	32150	32152			Combined 0.075104	0.075104	1150615 B1056	B629	1324	1326
Combined 0.00817326	0.00817326	e81	f	g3	NaN	NaN			Combined 0.0479973	0.0479973	B1047	m	g2	0.03	36			Combined 0.0952971	0.0952971	11101217	B1049	B629	30158	30160			Combined 0.0905171	0.0905171	2350683 B1050	B695	3989	3991
Combined 0.00827201	0.00827201	e86	f	g3	NaN	NaN			Combined 0.0485626	0.0485626	B1045	m	g2	0.06	49			Combined 0.096044	0.096044	11199570	B1063	B575	34317	34319			Combined 0.0908105	0.0908105	564309 B1063	B575	779	781
Combined 0.00905073	0.00905073	B1050	f	g2	0.09	54			Combined 0.0520281	0.0520281	e87	m	g3	NaN	NaN			Combined 0.0979589	0.0979589	15041066	B1040	B610	52552	52554			Combined 0.0911834	0.0911834	606164 B1063	B615	1539	1541
Combined 0.00909224	0.00909224	B1045	f	g2	0.02	41			Combined 0.054746	0.054746	B1063	m	g2	0.75	24			Combined 0.113935	0.113935	7697046 B1034	B600	23942	23944				Combined 0.0921725	0.0921725	612037 B1047	B575	1100	1102
Combined 0.00912084	0.00912084	B1063	f	g2	0.95	41			Combined 0.0551424	0.0551424	B1057	m	g2	0.71	42			Combined 0.132756	0.132756	15443405	B1047	B615	49228	49230			Combined 0.0949294	0.0949294	1991287 B1061	B575	6539	6541
Combined 0.009324	0.009324	B1056	f	g2	0.04	53			Combined 0.0562057	0.0562057	B1061	m	g2	0.91	64			Combined 0.14586 0.14586	11049467	B1034 B657	33098	33100					Combined 0.0990682	0.0990682	2078336 B1063	B615	5528	5530
Combined 0.00981191	0.00981191	B1049	m	g2	1	37			Combined 0.0565889	0.0565889	e66	f	g3	NaN	NaN			Combined 0.178655	0.178655	20706240	B1029	B671	55823	55825			Combined 0.100264	0.100264	1343129 B1033	B600	1396	1399
Combined 0.0102022	0.0102022	e82	f	g3	NaN	NaN			Combined 0.0575723	0.0575723	B1047	m	g2	0.08	50			Combined 0.193917	0.193917	14394601	B1063	B615	35070	35073			Combined 0.101076	0.101076	1854113 B1047	B615	5985	5987
Combined 0.0104115	0.0104115	B1045	f	g2	0.22	45			Combined 0.0588266	0.0588266	e81	f	g3	NaN	NaN			Combined 0.204284	0.204284	23482271	B1063	B615	89203	89205			Combined 0.107907	0.107907	4428478 B1034	B657	11071	11073
Combined 0.010519	0.010519	e91	f	g3	NaN	NaN			Combined 0.0590807	0.0590807	B1057	m	g2	0.02	52			Combined 0.221915	0.221915	14414345	B1039	B600	50493	50495			Combined 0.115808	0.115808	1290620 B1047	B575	2432	2434
Combined 0.010689	0.010689	e60	f	g3	NaN	NaN			Combined 0.0604531	0.0604531	B1047	f	g2	0	47			Combined 0.245532	0.245532	27642775	B1029	B610	65733	65735			Combined 0.116091	0.116091	989687 B1035	B657	561	563
Combined 0.0116704	0.0116704	B1029	f	g2	0.77	13			Combined 0.0608129	0.0608129	e80	f	g3	NaN	NaN			Combined 0.248377	0.248377	27927180	B1063	B575	88059	88061			Combined 0.116174	0.116174	4771284 B1051	B629	13255	13257
Combined 0.0117993	0.0117993	e70	f	g3	NaN	NaN			Combined 0.0610089	0.0610089	e91	f	g3	NaN	NaN			Combined 0.272695	0.272695	17333200	B1040	B671	22854	22856			Combined 0.116507	0.116507	286428 B1061	B615	788	791
Combined 0.0119143	0.0119143	B1035	m	g2	0.96	46			Combined 0.0610753	0.0610753	B1061	f	g2	0.98	50			Combined 0.286429	0.286429	33401112	B1046	B610	78956	78959			Combined 0.118995	0.118995	3096342 B1063	B575	7896	7899
Combined 0.0120817	0.0120817	e57	m	g3	NaN	NaN			Combined 0.0614378	0.0614378	e39	f	g3	NaN	NaN			Combined 0.301775	0.301775	45137117	B1050	B695	132607	132609			Combined 0.122072	0.122072	4024705 B1051	B629	12115	12117
Combined 0.0124694	0.0124694	B1041	f	g2	1	44			Combined 0.0624802	0.0624802	e86	f	g3	NaN	NaN			Combined 0.313151	0.313151	36292943	B1034	B600	78163	78165			Combined 0.132835	0.132835	5410717 B1035	B657	13695	13697
Combined 0.0126143	0.0126143	B1040	f	g2	0.93	41			Combined 0.0632216	0.0632216	e89	m	g3	NaN	NaN			Combined 0.316546	0.316546	23715774	B1040	B610	82471	82473			Combined 0.137914	0.137914	856256 B1061	B615	1817	1820
Combined 0.0126337	0.0126337	B1063	m	g2	0.07	54			Combined 0.0636042	0.0636042	B1035	f	g2	1	38			Combined 0.351021	0.351021	22047445	B1039	B600	77188	77190			Combined 0.138242	0.138242	3618440 B1032	B600	8056	8058
Combined 0.0126419	0.0126419	e91	f	g3	NaN	NaN			Combined 0.0653379	0.0653379	B1034	f	g2	0	44			Combined 0.368363	0.368363	55043238	B1061	B575	189899	189901			Combined 0.149884	0.149884	4882003 B1040	B610	12654	12656
Combined 0.0126428	0.0126428	B1045	f	g2	0.94	49			Combined 0.0655533	0.0655533	B1063	f	g2	0.05	39			Combined 0.391456	0.391456	24282165	B1041	B671	42664	42666			Combined 0.15087 0.15087	2373978 B1045	B610 5277	5279
Combined 0.0137715	0.0137715	B1049	f	g2	0.15	48			Combined 0.0655643	0.0655643	e57	m	g3	NaN	NaN			Combined 0.403755	0.403755	24974638	B1047	B615	63874	63876			Combined 0.15972 0.15972	1997191 B1039	B600 2774	2776
Combined 0.0139584	0.0139584	B1039	f	g2	1	42			Combined 0.0661791	0.0661791	B1057	m	g2	0.91	45			Combined 0.432038	0.432038	48631607	B1063	B575	129713	129715			Combined 0.159961	0.159961	3487856 B1035	B600	6710	6712
Combined 0.014257	0.014257	B1057	f	g2	0.07	43			Combined 0.067018	0.067018	B1046	m	g2	0.07	44			Combined 0.443031	0.443031	66334181	B1034	B600	180663	180665			Combined 0.162553	0.162553	1068518 B1041	B610	2489	2491
Combined 0.0146407	0.0146407	B1061	m	g2	0.02	41			Combined 0.0678783	0.0678783	B1049	m	g2	0.93	45			Combined 0.473622	0.473622	70770603	B1029	B610	203970	203972			Combined 0.164259	0.164259	3553089 B1029	B610	11137	11139
Combined 0.0146586	0.0146586	B1034	f	g2	0.9	29			Combined 0.0695945	0.0695945	B1045	m	g2	1	54			Combined 0.474205	0.474205	34254923	B1063	B575	100419	100422			Combined 0.164613	0.164613	1289438 B1041	B610	3146	3149
Combined 0.015413	0.015413	e80	f	g3	NaN	NaN			Combined 0.0697544	0.0697544	B1035	f	g2	0.9	48			Combined 0.499676	0.499676	57035319	B1039	B600	128864	128866			Combined 0.173962	0.173962	3739073 B1035	B657	7629	7631
Combined 0.0154261	0.0154261	B1041	m	g2	0.04	52			Combined 0.0697905	0.0697905	e80	f	g3	NaN	NaN			Combined 0.519734	0.519734	59139884	B1061	B575	143964	143967			Combined 0.181975	0.181975	4713003 B1050	B695	9726	9728
Combined 0.0156033	0.0156033	e89	m	g3	NaN	NaN			Combined 0.0708911	0.0708911	B1050	f	g2	0.96	46			Combined 0.55651 0.55651	83967909	B1039 B657	205686	205688					Combined 0.189147	0.189147	4036117 B1050	B695	9252	9254
Combined 0.0160159	0.0160159	e75	m	g3	NaN	NaN			Combined 0.0725433	0.0725433	B1046	m	g2	0.18	34			Combined 0.619406	0.619406	70885998	B1039	B600	139340	139342			Combined 0.190551	0.190551	7366687 B1040	B671	22870	22872
Combined 0.0160573	0.0160573	e80	f	g3	NaN	NaN			Combined 0.073383	0.073383	B1034	f	g2	1	52			Combined 0.642511	0.642511	39733228	B1039	B600	120557	120559			Combined 0.203648	0.203648	5277255 B1046	B610	12715	12717
Combined 0.0161839	0.0161839	B1046	f	g2	0	47			Combined 0.0736467	0.0736467	e80	f	g3	NaN	NaN			Combined 0.653453	0.653453	47796631	B1039	B657	97085	97087			Combined 0.222202	0.222202	695186 B1032	B600	906	908
Combined 0.0164213	0.0164213	B1041	m	g2	0.11	47			Combined 0.0739786	0.0739786	e60	f	g3	NaN	NaN			Combined 0.654684	0.654684	99217939	B1061	B575	284231	284233			Combined 0.239449	0.239449	9094773 B1041	B671	29061	29063
Combined 0.0169237	0.0169237	e70	f	g3	NaN	NaN			Combined 0.0786458	0.0786458	e82	f	g3	NaN	NaN			Combined 0.659013	0.659013	48123944	B1051	B695	103170	103172			Combined 0.250938	0.250938	1581871 B1061	B575	3195	3197
Combined 0.0171869	0.0171869	B1029	m	g2	0.98	52			Combined 0.0792156	0.0792156	B1029	m	g2	0.02	49			Combined 0.666683	0.666683	76195896	B1039	B600	145342	145344			Combined 0.260692	0.260692	5366552 B1057	B695	13375	13378
Combined 0.017527	0.017527	B1056	m	g2	0.98	44			Combined 0.0798383	0.0798383	e89	m	g3	NaN	NaN			Combined 0.668727	0.668727	101270384	B1049	B629	243285	243287			Combined 0.261743	0.261743	1676319 B1049	B629	3958	3960
Combined 0.0176711	0.0176711	B1057	m	g2	0.95	42			Combined 0.080733	0.080733	O1320	m	g3	NaN	NaN			Combined 0.672011	0.672011	48988723	B1056	B629	94353	94355			Combined 0.262354	0.262354	4917895 B1039	B657	13905	13907
Combined 0.0178459	0.0178459	B1035	f	g2	0.96	46			Combined 0.0808334	0.0808334	e86	f	g3	NaN	NaN			Combined 0.678791	0.678791	102769331	B1032	B657	243984	243986			Combined 0.27021 0.27021	4225996 B1041	B610 10712	10714
Combined 0.0193147	0.0193147	B1063	m	g2	0.17	41			Combined 0.0808596	0.0808596	e66	f	g3	NaN	NaN			Combined 0.738041	0.738041	83669109	B1035	B600	185223	185225			Combined 0.274274	0.274274	10295458	B1033	B657	23648	23651
Combined 0.0193992	0.0193992	e80	f	g3	NaN	NaN			Combined 0.0812022	0.0812022	B1049	f	g2	0.93	45			Combined 0.751592	0.751592	85748078	B1051	B629	177438	177440			Combined 0.275783	0.275783	3832377 B1041	B671	6500	6502
Combined 0.0197829	0.0197829	e85	f	g3	NaN	NaN			Combined 0.0827922	0.0827922	e82	f	g3	NaN	NaN			Combined 0.766808	0.766808	116034336	B1041	B610	297208	297210			Combined 0.277927	0.277927	5839353 B1039	B600	18999	19001
Combined 0.020161	0.020161	B1035	f	g2	1	41			Combined 0.0853555	0.0853555	B1041	m	g2	0.11	55			Combined 0.778875	0.778875	117818278	B1045	B610	302030	302034			Combined 0.282479	0.282479	7218879 B1041	B671	19474	19476
Combined 0.0203195	0.0203195	B1063	f	g2	0.02	46			Combined 0.085904	0.085904	B1035	m	g2	0.05	42			Combined 0.825856	0.825856	50858617	B1039	B600	149204	149206			Combined 0.282859	0.282859	3930053 B1040	B671	6881	6883
Combined 0.0207557	0.0207557	B1056	f	g2	0.95	43			Combined 0.0867759	0.0867759	e83	m	g3	NaN	NaN			Combined 0.827096	0.827096	59153801	B1047	B615	160526	160528			Combined 0.283663	0.283663	5834496 B1061	B575	25492	25494
Combined 0.020842	0.020842	B1029	m	g2	0.03	40			Combined 0.0873114	0.0873114	e81	f	g3	NaN	NaN			Combined 0.830247	0.830247	94115215	B1063	B575	233771	233773			Combined 0.284692	0.284692	5295144 B1061	B575	12349	12351
Combined 0.0209987	0.0209987	B1047	m	g2	0.94	50			Combined 0.0882064	0.0882064	B1047	m	g2	0.86	35			Combined 0.834377	0.834377	126368795	B1032	B657	300419	300421			Combined 0.290458	0.290458	1837283 B1061	B575	3460	3462
Combined 0.0210723	0.0210723	B1051	m	g2	0.85	46			Combined 0.0891608	0.0891608	B1045	f	g2	0.04	46			Combined 0.844006	0.844006	95642704	B1040	B610	203689	203692			Combined 0.290512	0.290512	4515235 B1035	B600	13120	13122
Combined 0.0210999	0.0210999	e83	m	g3	NaN	NaN			Combined 0.0895706	0.0895706	e50	m	g3	NaN	NaN			Combined 0.853847	0.853847	96708188	B1063	B575	243478	243482			Combined 0.295606	0.295606	4592994 B1049	B695	10360	10362
Combined 0.0212242	0.0212242	B1050	f	g2	0.98	50			Combined 0.0896413	0.0896413	e57	m	g3	NaN	NaN			Combined 0.855552	0.855552	61333164	B1061	B575	139291	139293			Combined 0.297389	0.297389	9268281 B1029	B610	28874	28877
Combined 0.0217034	0.0217034	B1029	f	g2	0	54			Combined 0.0904874	0.0904874	B1061	f	g2	0.04	56			Combined 0.857347	0.857347	96940275	B1057	B695	177413	177415			Combined 0.312465	0.312465	4392007 B1063	B615	15102	15104
Combined 0.0221025	0.0221025	B1049	m	g2	0	42			Combined 0.0905988	0.0905988	B1045	m	g2	0.02	50			Combined 0.875344	0.875344	98967554	B1029	B671	217970	217972			Combined 0.323303	0.323303	2105548 B1061	B615	6788	6791
Combined 0.0223123	0.0223123	B1033	m	g2	0.15	33			Combined 0.0914815	0.0914815	e57	m	g3	NaN	NaN			Combined 0.880692	0.880692	99636720	B1049	B629	222643	222645			Combined 0.324479	0.324479	2621229 B1047	B615	8174	8176
Combined 0.0226346	0.0226346	B1046	m	g2	0.06	33			Combined 0.0946445	0.0946445	B1033	m	g2	0.14	35			Combined 0.891795	0.891795	63920037	B1056	B629	135357	135359			Combined 0.345928	0.345928	12811229	B1033	B657	28182	28184
Combined 0.0244575	0.0244575	e86	f	g3	NaN	NaN			Combined 0.0946525	0.0946525	B1061	f	g2	0	34			Combined 0.905304	0.905304	136980451	B1039	B600	327727	327729			Combined 0.351765	0.351765	13062735	B1029	B671	33174	33177
Combined 0.0245242	0.0245242	B1039	m	g2	0.3	40			Combined 0.0963569	0.0963569	B1033	f	g2	1	51			Combined 0.91926 0.91926	103760131	B1041 B671	235430	235432					Combined 0.353715	0.353715	2119102 B1056	B695	3252	3254
Combined 0.0255803	0.0255803	B1061	m	g2	0.95	43			Combined 0.0967142	0.0967142	B1039	f	g2	0	49			Combined 0.922197	0.922197	56464487	B1050	B695	138880	138882			Combined 0.355856	0.355856	9057710 B1039	B657	18574	18576
Combined 0.0260001	0.0260001	O1320	m	g3	NaN	NaN			Combined 0.0977262	0.0977262	B1061	m	g2	0.96	50			Combined 0.924532	0.924532	104309012	B1056	B695	198819	198821			Combined 0.355912	0.355912	2897402 B1047	B575	8768	8772
Combined 0.026471	0.026471	B1034	m	g2	1	42			Combined 0.097811	0.097811	B1047	m	g2	0.86	51			Combined 0.927862	0.927862	104646592	B1034	B600	218697	218699			Combined 0.359439	0.359439	5514709 B1032	B600	16478	16480
Combined 0.0265663	0.0265663	B1034	f	g2	1	46			Combined 0.0996738	0.0996738	e81	f	g3	NaN	NaN			Combined 0.92857 0.92857	56856385	B1046 B671	135843	135845					Combined 0.361624	0.361624	1546214 B1063	B575	3956	3958
Combined 0.0271961	0.0271961	e66	f	g3	NaN	NaN			Combined 0.100016	0.100016	B1046	f	g2	0.11	54			Combined 0.948956	0.948956	143049709	B1041	B610	372384	372386			Combined 0.361858	0.361858	2948569 B1047	B575	8917	8920
Combined 0.028291	0.028291	B1050	f	g2	0.94	47			Combined 0.100795	0.100795	B1057	f	g2	0.92	38			Combined 0.951936	0.951936	58382885	B1035	B600	176534	176536			Combined 0.364261	0.364261	7525684 B1029	B610	25333	25335
Combined 0.0287263	0.0287263	B1029	m	g2	0	52			Combined 0.100972	0.100972	B1032	m	g2	0.98	44			Combined 0.963583	0.963583	109056000	B1063	B615	314486	314488			Combined 0.369235	0.369235	3011100 B1034	B600	7216	7218
Combined 0.028858	0.028858	B1051	m	g2	0.11	47			Combined 0.101698	0.101698	B1045	m	g2	0	52			Combined 0.964975	0.964975	69218453	B1056	B629	145829	145831			Combined 0.39861 0.39861	2742400 B1061	B615 8292	8294
Combined 0.0291129	0.0291129	e66	f	g3	NaN	NaN			Combined 0.101856	0.101856	B1063	f	g2	0.98	47			Combined 0.966069	0.966069	69284940	B1061	B575	157039	157044			Combined 0.405277	0.405277	6599776 B1063	B575	14878	14880
Combined 0.0298556	0.0298556	B1032	f	g2	0.04	47			Combined 0.103999	0.103999	B1039	m	g2	0.93	28			Combined 0.966691	0.966691	108890250	B1045	B671	256742	256744			Combined 0.411715	0.411715	6216486 B1061	B575	22624	22627
Combined 0.0299879	0.0299879	B1056	m	g2	0.92	38			Combined 0.104648	0.104648	B1051	f	g2	0	32			Combined 0.968064	0.968064	68444956	B1035	B657	160881	160883			Combined 0.425604	0.425604	8864388 B1061	B615	26939	26941
Combined 0.0315921	0.0315921	B1050	m	g2	0.1	40			Combined 0.104721	0.104721	B1056	f	g2	0.02	56			Combined 0.968442	0.968442	145957891	B1034	B600	360920	360922			Combined 0.429004	0.429004	2982381 B1039	B657	6619	6621
Combined 0.031642	0.031642	B1035	f	g2	0.07	45			Combined 0.106173	0.106173	B1045	f	g2	0.87	39			Combined 0.968978	0.968978	59515524	B1045	B671	144640	144642			Combined 0.429756	0.429756	7075755 B1039	B657	12745	12747
Combined 0.0325806	0.0325806	B1050	m	g2	0	42			Combined 0.107119	0.107119	e80	f	g3	NaN	NaN			Combined 0.972586	0.972586	59775922	B1063	B575	217966	217968			Combined 0.431203	0.431203	8523703 B1061	B575	37880	37882
Combined 0.0329189	0.0329189	e80	f	g3	NaN	NaN			Combined 0.108353	0.108353	e81	f	g3	NaN	NaN			Combined 0.973061	0.973061	110284023	B1056	B629	259757	259759			Combined 0.431689	0.431689	2910099 B1056	B695	2898	2900
Combined 0.0351218	0.0351218	e91	f	g3	NaN	NaN			Combined 0.108353	0.108353	e87	m	g3	NaN	NaN			Combined 0.975288	0.975288	110584238	B1040	B610	257326	257328			Combined 0.434667	0.434667	11078448	B1047	B575	36553	36555
Combined 0.0379166	0.0379166	B1032	f	g2	1	46			Combined 0.108491	0.108491	B1035	m	g2	0.78	36			Combined 0.980135	0.980135	70184475	B1046	B610	212083	212085			Combined 0.4426 0.4426	2021931 B1047	B615 629	631
Combined 0.0381549	0.0381549	e35	m	g3	NaN	NaN			Combined 0.108673	0.108673	B1035	m	g2	1	51			Combined 0.981703	0.981703	70282377	B1045	B671	21972	21974			Combined 0.451357	0.451357	8887596 B1063	B615	19704	19706
Combined 0.0396007	0.0396007	B1046	m	g2	0.98	53			Combined 0.109524	0.109524	B1049	m	g2	0	50			Combined 0.981823	0.981823	70288880	B1035	B600	154441	154443			Combined 0.451688	0.451688	2064884 B1047	B615	724	726
Combined 0.0427012	0.0427012	e82	f	g3	NaN	NaN			Combined 0.110111	0.110111	B1046	m	g2	1	30			Combined 0.982302	0.982302	148040969	B1061	B615	439153	439157			Combined 0.455504	0.455504	7505605 B1063	B615	16670	16672
Combined 0.0446699	0.0446699	e57	m	g3	NaN	NaN			Combined 0.11273 0.11273	e70 f	g3	NaN	NaN					Combined 0.989411	0.989411	70189715	B1049	B695	172099	172101			Combined 0.474784	0.474784	2185988 B1040	B610	4326	4329
Combined 0.0446945	0.0446945	B1034	f	g2	0.38	52			Combined 0.112921	0.112921	B1047	f	g2	0.88	49			Combined 0.994739	0.994739	112050644	B1045	B610	268808	268811			Combined 0.517883	0.517883	9471102 B1051	B629	12902	12904
Combined 0.0452551	0.0452551	B1047	f	g2	0.07	42			Combined 0.11311 0.11311	B1033 m	g2	1	51					Combined 0.99876 0.99876	112457192	B1029 B610	270182	270184					Combined 0.525764	0.525764	13464293	B1035	B600	27558	27560
Combined 0.0496689	0.0496689	B1045	m	g2	1	34			Combined 0.115053	0.115053	e81	f	g3	NaN	NaN												Combined 0.538792	0.538792	1448165 B1063	B575	1572	1575
Combined 0.0527491	0.0527491	e60	f	g3	NaN	NaN			Combined 0.116989	0.116989	B1047	m	g2	0.07	45												Combined 0.54504 0.54504	3114317 B1061	B575 8564	8567
Combined 0.0547681	0.0547681	e35	m	g3	NaN	NaN			Combined 0.118374	0.118374	B1056	m	g2	0.95	40												Combined 0.54704 0.54704	6228874 B1029	B610 19450	19452
Combined 0.0561054	0.0561054	B1032	m	g2	0.02	46			Combined 0.118964	0.118964	e91	f	g3	NaN	NaN												Combined 0.550109	0.550109	4220285 B1045	B610	12261	12263
Combined 0.056875	0.056875	B1050	m	g2	0.05	44			Combined 0.120079	0.120079	e87	m	g3	NaN	NaN												Combined 0.566363	0.566363	21052735	B1046	B671	53976	53978
Combined 0.0584831	0.0584831	B1041	m	g2	0.95	44			Combined 0.120301	0.120301	B1035	m	g2	1	33												Combined 0.568603	0.568603	4383951 B1061	B615	14004	14006
Combined 0.0620813	0.0620813	e81	f	g3	NaN	NaN			Combined 0.120301	0.120301	e81	f	g3	NaN	NaN												Combined 0.577949	0.577949	3851213 B1045	B610	9709	9711
Combined 0.0629221	0.0629221	e60	f	g3	NaN	NaN			Combined 0.120544	0.120544	e89	m	g3	NaN	NaN												Combined 0.584048	0.584048	12119247	B1039	B600	29263	29265
Combined 0.066053	0.066053	B1049	m	g2	0	41			Combined 0.120899	0.120899	B1051	f	g2	0.2	45												Combined 0.600498	0.600498	1580565 B1047	B615	3098	3100
Combined 0.0679843	0.0679843	B1039	f	g2	1	50			Combined 0.121727	0.121727	B1051	m	g2	0.15	27												Combined 0.609237	0.609237	15403668	B1050	B629	43446	43448
Combined 0.0694164	0.0694164	B1032	f	g2	1	62			Combined 0.124223	0.124223	e85	f	g3	NaN	NaN												Combined 0.621517	0.621517	7172690 B1047	B615	25723	25726
Combined 0.0709689	0.0709689	B1049	f	g2	0.93	28			Combined 0.127292	0.127292	e87	m	g3	NaN	NaN												Combined 0.639267	0.639267	13078901	B1029	B610	14122	14124
Combined 0.0713798	0.0713798	e39	f	g3	NaN	NaN			Combined 0.127951	0.127951	B1040	f	g2	0.98	46												Combined 0.65344 0.65344	5101870 B1061	B615 16329	16331
Combined 0.0732035	0.0732035	B1061	m	g2	0.11	44			Combined 0.12899 0.12899	B1061 m	g2	0.02	46														Combined 0.653669	0.653669	7549167 B1049	B629	19290	19292
Combined 0.0749686	0.0749686	B1033	m	g2	0.95	42			Combined 0.130619	0.130619	B1046	f	g2	0	40												Combined 0.654626	0.654626	24317192	B1032	B600	61037	61039
Combined 0.0758911	0.0758911	B1029	m	g2	0.98	52			Combined 0.132854	0.132854	B1041	m	g2	1	42												Combined 0.663458	0.663458	13595254	B1035	B657	39411	39414
Combined 0.0767924	0.0767924	B1032	m	g2	0.03	73			Combined 0.136763	0.136763	B1057	m	g2	0.02	50												Combined 0.66532 0.66532	24711448	B1050 B695	55122	55124
Combined 0.0788582	0.0788582	B1035	f	g2	0	50			Combined 0.139073	0.139073	B1050	m	g2	0.06	48												Combined 0.669343	0.669343	23615035	B1051	B695	67148	67150
Combined 0.0940131	0.0940131	B1057	f	g2	0.89	46			Combined 0.141286	0.141286	B1039	f	g2	0.08	25												Combined 0.682995	0.682995	13816661	B1063	B615	52863	52865
Combined 0.0967248	0.0967248	B1041	f	g2	0.02	45			Combined 0.142105	0.142105	B1050	f	g2	0	44												Combined 0.685741	0.685741	5375767 B1051	B629	12211	12214
Combined 0.103909	0.103909	e87	m	g3	NaN	NaN			Combined 0.142929	0.142929	e91	f	g3	NaN	NaN												Combined 0.690197	0.690197	11230003	B1039	B657	23791	23793
Combined 0.107503	0.107503	e35	m	g3	NaN	NaN			Combined 0.1452 0.1452	B1063 f	g2	0.98	46														Combined 0.69218 0.69218	4893957 B1046	B671 13587	13589
Combined 0.109118	0.109118	e75	m	g3	NaN	NaN			Combined 0.147 0.147	B1045 f	g2	0.98	48														Combined 0.693297	0.693297	3211001 B1047	B575	8100	8102
Combined 0.112023	0.112023	B1032	f	g2	0.92	25			Combined 0.147172	0.147172	B1045	m	g2	0	50												Combined 0.695207	0.695207	9553064 B1035	B657	24267	24269
Combined 0.112996	0.112996	e81	f	g3	NaN	NaN			Combined 0.148489	0.148489	e75	m	g3	NaN	NaN												Combined 0.700859	0.700859	9632725 B1061	B575	33056	33058
Combined 0.114262	0.114262	e60	f	g3	NaN	NaN			Combined 0.149105	0.149105	e82	f	g3	NaN	NaN												Combined 0.70671 0.70671	5438330 B1045	B610 14302	14305
Combined 0.114749	0.114749	B1035	m	g2	0.88	52			Combined 0.149674	0.149674	B1040	m	g2	0.91	43												Combined 0.714775	0.714775	17857995	B1035	B657	35365	35367
Combined 0.117468	0.117468	B1046	f	g2	0.12	49			Combined 0.150476	0.150476	B1063	f	g2	0.98	41												Combined 0.722512	0.722512	22340435	B1029	B671	64801	64803
Combined 0.118155	0.118155	B1032	f	g2	0.04	46			Combined 0.153108	0.153108	B1057	m	g2	1	53												Combined 0.72301 0.72301	9943600 B1029	B610 30608	30610
Combined 0.119869	0.119869	e50	m	g3	NaN	NaN			Combined 0.156666	0.156666	B1046	m	g2	0.96	53												Combined 0.736267	0.736267	3972074 B1056	B695	8309	8311
Combined 0.120435	0.120435	B1040	m	g2	0.08	38			Combined 0.159297	0.159297	e82	f	g3	NaN	NaN												Combined 0.742386	0.742386	2091872 B1063	B615	4534	4536
Combined 0.120986	0.120986	B1050	m	g2	1	38			Combined 0.159394	0.159394	e39	f	g3	NaN	NaN												Combined 0.751309	0.751309	10359577	B1061	B575	35949	35951
Combined 0.132963	0.132963	e85	f	g3	NaN	NaN			Combined 0.159467	0.159467	B1032	f	g2	0.93	43												Combined 0.758608	0.758608	28276691	B1061	B615	88395	88397
Combined 0.133119	0.133119	B1049	m	g2	0	35			Combined 0.160244	0.160244	B1061	f	g2	0.91	43												Combined 0.761804	0.761804	10511643	B1056	B695	27905	27907
Combined 0.134484	0.134484	B1057	f	g2	0.11	47			Combined 0.160373	0.160373	B1033	m	g2	0	20												Combined 0.76975 0.76975	28720204	B1046 B610	78896	78898
Combined 0.148053	0.148053	e39	f	g3	NaN	NaN			Combined 0.161645	0.161645	e83	m	g3	NaN	NaN												Combined 0.773461	0.773461	23942413	B1057	B629	70887	70889
Combined 0.152493	0.152493	B1046	f	g2	0.16	45			Combined 0.162766	0.162766	e35	m	g3	NaN	NaN												Combined 0.77451 0.77451	12727733	B1039 B657	28265	28267
Combined 0.15545 0.15545	B1050 f	g2	0.03	58					Combined 0.163812	0.163812	e81	f	g3	NaN	NaN												Combined 0.776663	0.776663	6023231 B1063	B615	20927	20929
Combined 0.15595 0.15595	B1045 f	g2	0.98	51					Combined 0.164396	0.164396	B1050	f	g2	0	61												Combined 0.777883	0.777883	15656578	B1045	B610	52116	52118
Combined 0.158122	0.158122	B1049	f	g2	0.83	36			Combined 0.165173	0.165173	B1046	m	g2	1	40												Combined 0.786652	0.786652	6113879 B1029	B671	15849	15851
Combined 0.17213 0.17213	B1033 m	g2	0.87	53					Combined 0.166873	0.166873	B1034	f	g2	1	26												Combined 0.794142	0.794142	3714553 B1057	B695	7940	7942
Combined 0.178586	0.178586	B1063	m	g2	0.02	53			Combined 0.171615	0.171615	B1029	m	g2	0.02	52												Combined 0.800355	0.800355	6315547 B1045	B610	18053	18055
Combined 0.180939	0.180939	e39	f	g3	NaN	NaN			Combined 0.172057	0.172057	B1061	f	g2	0.04	47												Combined 0.804725	0.804725	15729393	B1057	B695	35269	35271
Combined 0.212313	0.212313	B1063	m	g2	0	53			Combined 0.174868	0.174868	B1049	m	g2	0.49	53												Combined 0.826129	0.826129	28960396	B1056	B629	85526	85528
Combined 0.26053 0.26053	B1040 f	g2	0.14	44					Combined 0.178197	0.178197	B1034	m	g2	0	38												Combined 0.830146	0.830146	3885654 B1047	B615	5750	5754
Combined 0.267534	0.267534	e70	f	g3	NaN	NaN			Combined 0.1845 0.1845	B1063 m	g2	0.04	45														Combined 0.831936	0.831936	13653641	B1050	B695	36199	36201
Combined 0.278517	0.278517	B1040	f	g2	0.04	27			Combined 0.184898	0.184898	e86	f	g3	NaN	NaN												Combined 0.839418	0.839418	17248083	B1039	B657	46384	46386
Combined 0.335587	0.335587	B1046	f	g2	1	46			Combined 0.189286	0.189286	e86	f	g3	NaN	NaN												Combined 0.842714	0.842714	16444000	B1039	B657	53742	53744
Combined 0.34889 0.34889	B1051 f	g2	0.8	55					Combined 0.194473	0.194473	e50	m	g3	NaN	NaN												Combined 0.843312	0.843312	21198829	B1029	B610	65924	65926
Combined 0.372384	0.372384	e70	f	g3	NaN	NaN			Combined 0.197921	0.197921	B1032	f	g2	0.96	50												Combined 0.843704	0.843704	6620535 B1039	B657	15968	15970
Combined 0.402653	0.402653	O1320	m	g3	NaN	NaN			Combined 0.198524	0.198524	B1041	m	g2	0.96	53												Combined 0.849627	0.849627	15211926	B1041	B610	34519	34521
Combined 0.452897	0.452897	B1040	f	g2	0.02	45			Combined 0.199238	0.199238	B1029	m	g2	0.93	29												Combined 0.854471	0.854471	11758028	B1061	B615	41484	41486
Combined 0.478608	0.478608	B1033	m	g2	0.98	54			Combined 0.200002	0.200002	e70	f	g3	NaN	NaN												Combined 0.875074	0.875074	32678979	B1040	B671	92633	92635
Combined 0.550921	0.550921	B1051	f	g2	0.92	51			Combined 0.200753	0.200753	B1029	m	g2	0.95	44												Combined 0.886873	0.886873	9960268 B1033	B657	11750	11752
Combined 0.591148	0.591148	e35	m	g3	NaN	NaN			Combined 0.206084	0.206084	B1047	m	g2	0.09	11												Combined 0.895039	0.895039	14677048	B1032	B600	34546	34548
Combined 0.593424	0.593424	e70	f	g3	NaN	NaN			Combined 0.210459	0.210459	B1057	m	g2	0.96	47												Combined 0.899019	0.899019	2530235 B1029	B610	4862	4864
Combined 0.60285 0.60285	B1039 m	g2	0	35					Combined 0.216052	0.216052	B1047	m	g2	0.1	41												Combined 0.899453	0.899453	14759943	B1029	B610	37473	37475
Combined 0.625497	0.625497	B1045	f	g2	0.19	47			Combined 0.21752 0.21752	B1040 f	g2	0.95	55														Combined 0.900943	0.900943	17605346	B1056	B629	36616	36618
Combined 0.641947	0.641947	B1063	f	g2	1	46			Combined 0.217906	0.217906	B1045	f	g2	0.94	48												Combined 0.902035	0.902035	16244206	B1061	B575	48819	48821
Combined 0.657742	0.657742	e91	f	g3	NaN	NaN			Combined 0.220733	0.220733	e57	m	g3	NaN	NaN												Combined 0.904149	0.904149	13380816	B1040	B671	40822	40824
Combined 0.74933 0.74933	B1035 m	g2	0.94	54					Combined 0.22156 0.22156	B1046 m	g2	0.93	56														Combined 0.909118	0.909118	17784813	B1061	B575	72056	72058
Combined 0.771805	0.771805	B1046	f	g2	0.12	50			Combined 0.222284	0.222284	B1035	m	g2	0.12	41												Combined 0.910586	0.910586	14942944	B1056	B695	41901	41903
Combined 0.78207 0.78207	e91 f	g3	NaN	NaN					Combined 0.224713	0.224713	e86	f	g3	NaN	NaN												Combined 0.917859	0.917859	32321998	B1045	B671	100799	100801
Combined 0.784758	0.784758	B1029	f	g2	0.06	53			Combined 0.225366	0.225366	B1032	m	g2	0.07	40												Combined 0.919501	0.919501	18772380	B1039	B657	51496	51498
Combined 0.788155	0.788155	B1032	m	g2	1	53			Combined 0.226175	0.226175	B1039	m	g2	0.04	49												Combined 0.920485	0.920485	4930844 B1046	B671	10214	10216
Combined 0.791659	0.791659	B1057	f	g2	0.97	37			Combined 0.226993	0.226993	e70	f	g3	NaN	NaN												Combined 0.928375	0.928375	18968489	B1029	B610	56296	56298
Combined 0.793653	0.793653	B1040	m	g2	0.7	40			Combined 0.229965	0.229965	B1049	f	g2	0.02	46												Combined 0.92995 0.92995	10433679	B1049 B629	27543	27545
Combined 0.797217	0.797217	e70	f	g3	NaN	NaN			Combined 0.231377	0.231377	B1032	m	g2	0.94	52												Combined 0.929975	0.929975	18852556	B1040	B671	48336	48338
Combined 0.797812	0.797812	B1050	m	g2	0	46			Combined 0.232616	0.232616	e85	f	g3	NaN	NaN												Combined 0.930606	0.930606	18866307	B1045	B671	48366	48368
Combined 0.805873	0.805873	B1051	f	g2	0.04	50			Combined 0.241823	0.241823	O1320	m	g3	NaN	NaN												Combined 0.931365	0.931365	32805828	B1040	B610	102354	102356
Combined 0.812183	0.812183	B1051	m	g2	0.93	27			Combined 0.242005	0.242005	e70	f	g3	NaN	NaN												Combined 0.933986	0.933986	19587834	B1063	B575	59474	59476
Combined 0.82675 0.82675	B1061 f	g2	0.2	40					Combined 0.242015	0.242015	B1061	f	g2	1	48												Combined 0.935739	0.935739	35196578	B1034	B657	100866	100869
Combined 0.826999	0.826999	B1061	f	g2	0.17	40			Combined 0.243396	0.243396	e87	m	g3	NaN	NaN												Combined 0.942922	0.942922	15442947	B1051	B695	44607	44609
Combined 0.83154 0.83154	B1050 f	g2	0	45					Combined 0.243592	0.243592	B1032	f	g2	0.98	50												Combined 0.945826	0.945826	5066817 B1045	B610	10430	10432
Combined 0.833578	0.833578	B1041	f	g2	0.03	40			Combined 0.244229	0.244229	B1050	f	g2	0	63												Combined 0.947801	0.947801	6473092 B1039	B657	12446	12448
Combined 0.835048	0.835048	B1039	m	g2	0.07	45			Combined 0.24526 0.24526	B1034 m	g2	0	39														Combined 0.953503	0.953503	29653400	B1061	B575	86514	86516
Combined 0.868118	0.868118	e66	f	g3	NaN	NaN			Combined 0.246413	0.246413	B1035	m	g2	0.17	30												Combined 0.957102	0.957102	13190603	B1061	B615	48210	48212
Combined 0.869426	0.869426	B1056	f	g2	0.02	51			Combined 0.247185	0.247185	B1056	m	g2	0	42												Combined 0.963238	0.963238	14216263	B1045	B671	43868	43870
Combined 0.870249	0.870249	B1045	f	g2	0.07	14			Combined 0.250885	0.250885	B1039	f	g2	0.03	39												Combined 0.963959	0.963959	19641308	B1047	B615	66286	66288
Combined 0.873786	0.873786	e82	f	g3	NaN	NaN			Combined 0.250986	0.250986	B1041	f	g2	0.95	42												Combined 0.968982	0.968982	5201844 B1061	B575	14038	14040
Combined 0.87608 0.87608	B1040 f	g2	0.96	25					Combined 0.251288	0.251288	e66	f	g3	NaN	NaN												Combined 0.974763	0.974763	13426532	B1061	B615	49336	49338
Combined 0.879805	0.879805	e75	m	g3	NaN	NaN			Combined 0.257979	0.257979	B1039	f	g2	0.14	51												Combined 0.976982	0.976982	34724679	B1047	B575	75812	75814
Combined 0.891304	0.891304	e35	m	g3	NaN	NaN			Combined 0.258097	0.258097	B1056	f	g2	0.98	45												Combined 0.977098	0.977098	24970923	B1056	B695	75950	75952
Combined 0.893294	0.893294	e80	f	g3	NaN	NaN			Combined 0.258889	0.258889	e60	f	g3	NaN	NaN												Combined 0.980859	0.980859	20188059	B1063	B615	62194	62196
Combined 0.896388	0.896388	e57	m	g3	NaN	NaN			Combined 0.259733	0.259733	e66	f	g3	NaN	NaN												Combined 0.983872	0.983872	35006926	B1045	B671	109081	109083
Combined 0.896388	0.896388	e66	f	g3	NaN	NaN			Combined 0.261633	0.261633	B1029	f	g2	0.93	40												Combined 0.985892	0.985892	30556045	B1040	B671	92373	92375
Combined 0.900748	0.900748	B1039	f	g2	0.98	54			Combined 0.262062	0.262062	B1047	f	g2	0	47												Combined 0.989968	0.989968	37583281	B1034	B600	71029	71031
Combined 0.907821	0.907821	B1034	f	g2	1	44			Combined 0.262398	0.262398	O1320	m	g3	NaN	NaN
Combined 0.911408	0.911408	e57	m	g3	NaN	NaN			Combined 0.263167	0.263167	e60	f	g3	NaN	NaN
Combined 0.917711	0.917711	B1029	f	g2	0.83	29			Combined 0.267263	0.267263	e57	m	g3	NaN	NaN
Combined 0.924793	0.924793	B1032	f	g2	0.98	42			Combined 0.27026 0.27026	e66 f	g3	NaN	NaN
Combined 0.926604	0.926604	B1033	f	g2	0	49			Combined 0.272963	0.272963	B1045	f	g2	0.87	47
Combined 0.927196	0.927196	B1041	f	g2	0.81	42			Combined 0.277786	0.277786	B1047	f	g2	0.02	56
Combined 0.928323	0.928323	B1039	m	g2	0.9	49			Combined 0.280407	0.280407	B1033	f	g2	1	51
Combined 0.928514	0.928514	B1032	m	g2	0.02	43			Combined 0.281487	0.281487	B1040	m	g2	1	45
Combined 0.928759	0.928759	B1039	m	g2	0.97	58			Combined 0.281705	0.281705	e60	f	g3	NaN	NaN
Combined 0.930433	0.930433	B1046	f	g2	0.06	36			Combined 0.284949	0.284949	B1050	f	g2	0.07	44
Combined 0.933327	0.933327	B1040	f	g2	1	44			Combined 0.285216	0.285216	B1063	f	g2	0.04	50
Combined 0.934344	0.934344	e89	m	g3	NaN	NaN			Combined 0.285975	0.285975	B1045	f	g2	0.06	47
Combined 0.935697	0.935697	e81	f	g3	NaN	NaN			Combined 0.291686	0.291686	B1040	f	g2	0.85	54
Combined 0.93833 0.93833	B1039 f	g2	0.07	44					Combined 0.292263	0.292263	e70	f	g3	NaN	NaN
Combined 0.939658	0.939658	B1045	m	g2	1	50			Combined 0.292754	0.292754	e70	f	g3	NaN	NaN
Combined 0.940695	0.940695	e87	m	g3	NaN	NaN			Combined 0.299547	0.299547	e50	m	g3	NaN	NaN
Combined 0.944565	0.944565	B1041	m	g2	0.06	48			Combined 0.303946	0.303946	e85	f	g3	NaN	NaN
Combined 0.945406	0.945406	e87	m	g3	NaN	NaN			Combined 0.304581	0.304581	B1040	f	g2	0.05	38
Combined 0.945813	0.945813	e60	f	g3	NaN	NaN			Combined 0.30537 0.30537	e81 f	g3	NaN	NaN
Combined 0.945886	0.945886	B1047	m	g2	0.11	54			Combined 0.306012	0.306012	B1040	f	g2	0.06	50
Combined 0.946077	0.946077	B1041	f	g2	0.97	35			Combined 0.30784 0.30784	B1032 m	g2	0.11	36
Combined 0.946968	0.946968	e50	m	g3	NaN	NaN			Combined 0.309161	0.309161	B1057	m	g2	0.89	35
Combined 0.949881	0.949881	B1034	m	g2	1	11			Combined 0.310199	0.310199	B1061	m	g2	0.07	45
Combined 0.949942	0.949942	B1029	m	g2	0	48			Combined 0.311094	0.311094	e75	m	g3	NaN	NaN
Combined 0.951558	0.951558	B1032	m	g2	0.91	46			Combined 0.313072	0.313072	B1033	m	g2	0.05	21
Combined 0.952305	0.952305	B1033	f	g2	0	44			Combined 0.313876	0.313876	B1050	m	g2	0.04	47
Combined 0.952962	0.952962	e82	f	g3	NaN	NaN			Combined 0.313939	0.313939	B1063	f	g2	0.93	44
Combined 0.953342	0.953342	B1039	f	g2	0.9	48			Combined 0.316545	0.316545	e80	f	g3	NaN	NaN
Combined 0.954245	0.954245	B1045	f	g2	0.92	51			Combined 0.317517	0.317517	B1049	f	g2	0.9	29
Combined 0.95575 0.95575	B1033 m	g2	0.94	52					Combined 0.320485	0.320485	B1056	m	g2	0.03	38
Combined 0.956395	0.956395	B1057	f	g2	0.87	45			Combined 0.321411	0.321411	e66	f	g3	NaN	NaN
Combined 0.957387	0.957387	B1049	f	g2	0.09	47			Combined 0.321691	0.321691	e82	f	g3	NaN	NaN
Combined 0.957903	0.957903	e87	m	g3	NaN	NaN			Combined 0.323098	0.323098	e66	f	g3	NaN	NaN
Combined 0.958381	0.958381	e35	m	g3	NaN	NaN			Combined 0.32417 0.32417	B1056 m	g2	0.14	43
Combined 0.961569	0.961569	B1033	f	g2	0.04	49			Combined 0.325094	0.325094	e35	m	g3	NaN	NaN
Combined 0.962179	0.962179	B1045	m	g2	0.95	44			Combined 0.32622 0.32622	B1045 f	g2	1	58
Combined 0.963149	0.963149	O1320	m	g3	NaN	NaN			Combined 0.326636	0.326636	B1041	f	g2	0.91	43
Combined 0.963914	0.963914	B1049	m	g2	0.03	32			Combined 0.330079	0.330079	e81	f	g3	NaN	NaN
Combined 0.964314	0.964314	B1035	f	g2	0.96	48			Combined 0.333709	0.333709	B1032	m	g2	0	54
Combined 0.964408	0.964408	B1034	f	g2	0	54			Combined 0.335077	0.335077	B1029	f	g2	0.9	48
Combined 0.964751	0.964751	e81	f	g3	NaN	NaN			Combined 0.336745	0.336745	B1039	f	g2	0.96	46
Combined 0.967062	0.967062	B1047	f	g2	1	57			Combined 0.337035	0.337035	B1057	f	g2	0.82	49
Combined 0.967245	0.967245	e89	m	g3	NaN	NaN			Combined 0.339346	0.339346	e39	f	g3	NaN	NaN
Combined 0.968311	0.968311	e35	m	g3	NaN	NaN			Combined 0.340012	0.340012	B1041	m	g2	0.09	55
Combined 0.969317	0.969317	B1039	f	g2	0	43			Combined 0.342774	0.342774	B1029	m	g2	0.04	47
Combined 0.970496	0.970496	B1061	m	g2	0.04	48			Combined 0.343113	0.343113	B1029	f	g2	0	28
Combined 0.971 0.971	B1049 f	g2	0.94	33					Combined 0.343478	0.343478	e50	m	g3	NaN	NaN
Combined 0.971655	0.971655	e80	f	g3	NaN	NaN			Combined 0.343902	0.343902	B1061	m	g2	1	42
Combined 0.971717	0.971717	e57	m	g3	NaN	NaN			Combined 0.346002	0.346002	e35	m	g3	NaN	NaN
Combined 0.971753	0.971753	B1047	f	g2	0.98	45			Combined 0.348 0.348	e60 f	g3	NaN	NaN
Combined 0.972059	0.972059	B1056	m	g2	0.13	30			Combined 0.349386	0.349386	B1063	f	g2	0.94	47
Combined 0.972928	0.972928	O1320	m	g3	NaN	NaN			Combined 0.351815	0.351815	B1045	f	g2	1	32
Combined 0.973869	0.973869	B1033	m	g2	0.03	31			Combined 0.357792	0.357792	e91	f	g3	NaN	NaN
Combined 0.973999	0.973999	O1320	m	g3	NaN	NaN			Combined 0.360714	0.360714	B1047	f	g2	0.89	53
Combined 0.974446	0.974446	B1041	f	g2	0.03	37			Combined 0.361447	0.361447	B1046	f	g2	1	43
Combined 0.974659	0.974659	e50	m	g3	NaN	NaN			Combined 0.362088	0.362088	e83	m	g3	NaN	NaN
Combined 0.974768	0.974768	B1033	m	g2	0.88	48			Combined 0.362952	0.362952	e60	f	g3	NaN	NaN
Combined 0.975309	0.975309	B1035	f	g2	1	56			Combined 0.363079	0.363079	B1040	m	g2	0.9	50
Combined 0.976228	0.976228	B1057	m	g2	0.96	52			Combined 0.363702	0.363702	B1046	f	g2	0.97	58
Combined 0.977074	0.977074	B1041	m	g2	0.98	48			Combined 0.365461	0.365461	B1049	m	g2	0.04	51
Combined 0.977232	0.977232	B1051	m	g2	0.02	48			Combined 0.365461	0.365461	e50	m	g3	NaN	NaN
Combined 0.977239	0.977239	B1046	f	g2	1	44			Combined 0.366414	0.366414	B1034	f	g2	0	42
Combined 0.977514	0.977514	B1039	m	g2	1	46			Combined 0.369125	0.369125	B1032	f	g2	0.05	44
Combined 0.97857 0.97857	e75 m	g3	NaN	NaN					Combined 0.369235	0.369235	e57	m	g3	NaN	NaN
Combined 0.978785	0.978785	B1050	m	g2	0.02	44			Combined 0.369774	0.369774	B1047	m	g2	0.83	36
Combined 0.981419	0.981419	B1032	f	g2	0.91	46			Combined 0.369801	0.369801	B1063	m	g2	0.96	46
Combined 0.981424	0.981424	B1029	m	g2	0.96	48			Combined 0.372306	0.372306	B1057	m	g2	0	52
Combined 0.981634	0.981634	B1050	m	g2	0	48			Combined 0.372933	0.372933	B1032	m	g2	0.17	47
Combined 0.983345	0.983345	e75	m	g3	NaN	NaN			Combined 0.378934	0.378934	B1033	m	g2	0.98	49
Combined 0.983439	0.983439	B1034	m	g2	0.04	46			Combined 0.379152	0.379152	e60	f	g3	NaN	NaN
Combined 0.983528	0.983528	B1049	m	g2	0.04	46			Combined 0.380555	0.380555	e82	f	g3	NaN	NaN
Combined 0.983547	0.983547	B1032	f	g2	0.96	47			Combined 0.380647	0.380647	B1050	f	g2	0.04	51
Combined 0.984803	0.984803	B1057	f	g2	0.89	18			Combined 0.382658	0.382658	B1057	m	g2	0.9	42
Combined 0.985484	0.985484	e83	m	g3	NaN	NaN			Combined 0.386128	0.386128	B1061	m	g2	1	44
Combined 0.985532	0.985532	B1057	m	g2	0.2	49			Combined 0.388803	0.388803	B1039	m	g2	0.83	54
Combined 0.985788	0.985788	B1033	f	g2	0	38			Combined 0.390901	0.390901	B1035	m	g2	0.07	46
Combined 0.985833	0.985833	e35	m	g3	NaN	NaN			Combined 0.391019	0.391019	B1046	m	g2	1	55
Combined 0.985887	0.985887	e91	f	g3	NaN	NaN			Combined 0.392017	0.392017	e57	m	g3	NaN	NaN
Combined 0.986294	0.986294	e86	f	g3	NaN	NaN			Combined 0.393049	0.393049	B1032	f	g2	1	51
Combined 0.98633 0.98633	e87 m	g3	NaN	NaN					Combined 0.393089	0.393089	e83	m	g3	NaN	NaN
Combined 0.986431	0.986431	B1061	f	g2	0.04	49			Combined 0.393421	0.393421	B1045	f	g2	0.04	49
Combined 0.987671	0.987671	e81	f	g3	NaN	NaN			Combined 0.394876	0.394876	B1035	f	g2	0.96	45
Combined 0.987727	0.987727	B1034	f	g2	0.95	37			Combined 0.395581	0.395581	B1033	m	g2	1	20
Combined 0.98789 0.98789	B1047 m	g2	0.13	47					Combined 0.396546	0.396546	e83	m	g3	NaN	NaN
Combined 0.987964	0.987964	B1047	f	g2	1	53			Combined 0.40067 0.40067	B1034 f	g2	0	46
Combined 0.989423	0.989423	B1032	f	g2	0	53			Combined 0.402922	0.402922	B1034	f	g2	0.08	49
Combined 0.989783	0.989783	B1050	f	g2	0.82	44			Combined 0.402922	0.402922	B1040	m	g2	0.04	46
Combined 0.989872	0.989872	B1045	f	g2	0.06	47			Combined 0.403307	0.403307	B1050	m	g2	0.92	50
Combined 0.989985	0.989985	B1063	m	g2	0.2	44			Combined 0.405333	0.405333	e39	f	g3	NaN	NaN
Combined 0.990286	0.990286	e35	m	g3	NaN	NaN			Combined 0.40772 0.40772	B1035 f	g2	0.06	31
Combined 0.990286	0.990286	O1320	m	g3	NaN	NaN			Combined 0.410221	0.410221	B1029	f	g2	1	37
Combined 0.991127	0.991127	B1035	f	g2	1	50			Combined 0.413134	0.413134	B1056	m	g2	0.15	41
Combined 0.991727	0.991727	B1041	f	g2	0.06	48			Combined 0.413172	0.413172	B1063	f	g2	0.91	47
Combined 0.993137	0.993137	B1034	f	g2	0.96	26			Combined 0.426154	0.426154	B1057	f	g2	0.84	51
Combined 0.993765	0.993765	B1047	m	g2	0.06	32			Combined 0.429114	0.429114	B1050	m	g2	0.02	43
Combined 0.993824	0.993824	e75	m	g3	NaN	NaN			Combined 0.430381	0.430381	e83	m	g3	NaN	NaN
Combined 0.99424 0.99424	e39 f	g3	NaN	NaN					Combined 0.431548	0.431548	B1057	m	g2	0.89	38
Combined 0.99424 0.99424	e66 f	g3	NaN	NaN					Combined 0.431847	0.431847	B1050	f	g2	0.93	44
Combined 0.994441	0.994441	B1049	f	g2	0.41	39			Combined 0.433016	0.433016	e50	m	g3	NaN	NaN
Combined 0.994479	0.994479	B1063	f	g2	0.98	42			Combined 0.43613 0.43613	B1035 m	g2	0.16	31
Combined 0.994492	0.994492	e50	m	g3	NaN	NaN			Combined 0.43852 0.43852	e39 f	g3	NaN	NaN
Combined 0.994532	0.994532	B1051	f	g2	0.96	46			Combined 0.439782	0.439782	B1032	m	g2	0.1	41
Combined 0.994615	0.994615	B1050	f	g2	0.02	41			Combined 0.440358	0.440358	B1051	m	g2	0.96	50
Combined 0.994616	0.994616	B1051	m	g2	0.8	44			Combined 0.440758	0.440758	B1040	m	g2	0.07	43
Combined 0.994624	0.994624	e82	f	g3	NaN	NaN			Combined 0.441909	0.441909	B1057	f	g2	0.91	44
Combined 0.995211	0.995211	B1047	f	g2	0	51			Combined 0.44999 0.44999	B1063 m	g2	0.95	42
Combined 0.99619 0.99619	B1056 m	g2	0.12	40					Combined 0.450448	0.450448	B1050	f	g2	1	41
Combined 0.99732 0.99732	B1051 f	g2	0	38					Combined 0.452919	0.452919	B1050	f	g2	0.98	49
Combined 0.997328	0.997328	B1033	f	g2	1	50			Combined 0.463717	0.463717	e70	f	g3	NaN	NaN
Combined 0.997431	0.997431	B1063	m	g2	0.02	55			Combined 0.466911	0.466911	e50	m	g3	NaN	NaN
Combined 0.998594	0.998594	B1056	m	g2	0.84	51			Combined 0.467201	0.467201	e35	m	g3	NaN	NaN
Combined 9.53611e-05	9.53611e-05	B1061	f	g2	0	35			Combined 0.470852	0.470852	e82	f	g3	NaN	NaN
Combined 9.53611e-05	9.53611e-05	e60	f	g3	NaN	NaN			Combined 0.470862	0.470862	e91	f	g3	NaN	NaN
									Combined 0.47142 0.47142	e91 f	g3	NaN	NaN
									Combined 0.473071	0.473071	B1056	f	g2	0.94	52
									Combined 0.473906	0.473906	B1039	m	g2	0.02	47
									Combined 0.476281	0.476281	B1049	f	g2	0.03	40
									Combined 0.477144	0.477144	e89	m	g3	NaN	NaN
									Combined 0.486428	0.486428	B1047	m	g2	0.1	50
									Combined 0.486911	0.486911	B1033	m	g2	0.04	45
									Combined 0.486911	0.486911	B1049	f	g2	0.03	34
									Combined 0.486911	0.486911	B1061	f	g2	1	43
									Combined 0.490313	0.490313	B1047	m	g2	0.1	49
									Combined 0.495362	0.495362	B1056	m	g2	0.05	38
									Combined 0.49721 0.49721	B1047 m	g2	0.95	55
									Combined 0.497478	0.497478	B1056	f	g2	0.04	48
									Combined 0.500001	0.500001	e50	m	g3	NaN	NaN
									Combined 0.505297	0.505297	e66	f	g3	NaN	NaN
									Combined 0.50667 0.50667	B1035 m	g2	0.98	44
									Combined 0.50716 0.50716	B1050 f	g2	0.92	50
									Combined 0.507782	0.507782	B1033	m	g2	0	21
									Combined 0.510409	0.510409	B1046	f	g2	1	56
									Combined 0.516578	0.516578	e91	f	g3	NaN	NaN
									Combined 0.519004	0.519004	B1041	f	g2	0.56	34
									Combined 0.519497	0.519497	e81	f	g3	NaN	NaN
									Combined 0.526778	0.526778	B1041	m	g2	0.91	53
									Combined 0.533781	0.533781	B1041	f	g2	0.93	40
									Combined 0.534604	0.534604	e39	f	g3	NaN	NaN
									Combined 0.535433	0.535433	e80	f	g3	NaN	NaN
									Combined 0.538939	0.538939	B1040	m	g2	0.93	45
									Combined 0.541986	0.541986	B1051	f	g2	0.11	44
									Combined 0.542195	0.542195	B1029	f	g2	0.55	53
									Combined 0.547536	0.547536	B1032	f	g2	0.98	41
									Combined 0.547667	0.547667	e35	m	g3	NaN	NaN
									Combined 0.548784	0.548784	B1057	m	g2	0	38
									Combined 0.552408	0.552408	B1061	f	g2	0.98	44
									Combined 0.554947	0.554947	O1320	m	g3	NaN	NaN
									Combined 0.556761	0.556761	B1046	m	g2	0.06	49
									Combined 0.557592	0.557592	e60	f	g3	NaN	NaN
									Combined 0.558076	0.558076	e60	f	g3	NaN	NaN
									Combined 0.562594	0.562594	B1046	f	g2	0	28
									Combined 0.563564	0.563564	B1046	m	g2	0.06	18
									Combined 0.563927	0.563927	B1057	f	g2	0	30
									Combined 0.567845	0.567845	B1035	f	g2	1	48
									Combined 0.569153	0.569153	B1057	f	g2	0.09	45
									Combined 0.57254 0.57254	B1034 m	g2	0	41
									Combined 0.572878	0.572878	B1041	f	g2	0.86	22
									Combined 0.578327	0.578327	B1050	f	g2	0.04	47
									Combined 0.578685	0.578685	e86	f	g3	NaN	NaN
									Combined 0.581444	0.581444	e89	m	g3	NaN	NaN
									Combined 0.586881	0.586881	O1320	m	g3	NaN	NaN
									Combined 0.588562	0.588562	B1047	m	g2	0.92	49
									Combined 0.59104 0.59104	B1032 f	g2	1	49
									Combined 0.593877	0.593877	e35	m	g3	NaN	NaN
									Combined 0.597454	0.597454	B1029	f	g2	0.06	51
									Combined 0.597456	0.597456	B1057	m	g2	0.98	55
									Combined 0.599777	0.599777	e89	m	g3	NaN	NaN
									Combined 0.600679	0.600679	e57	m	g3	NaN	NaN
									Combined 0.60081 0.60081	B1056 m	g2	0.94	49
									Combined 0.607941	0.607941	B1029	f	g2	0.9	48
									Combined 0.608111	0.608111	B1051	f	g2	0.11	54
									Combined 0.609569	0.609569	e39	f	g3	NaN	NaN
									Combined 0.610257	0.610257	B1032	f	g2	0.07	41
									Combined 0.610257	0.610257	e89	m	g3	NaN	NaN
									Combined 0.610495	0.610495	e89	m	g3	NaN	NaN
									Combined 0.611744	0.611744	B1045	f	g2	0.9	71
									Combined 0.611863	0.611863	B1056	m	g2	0	43
									Combined 0.615144	0.615144	B1033	f	g2	0	50
									Combined 0.616572	0.616572	e80	f	g3	NaN	NaN
									Combined 0.617515	0.617515	e87	m	g3	NaN	NaN
									Combined 0.619455	0.619455	B1050	m	g2	0	54
									Combined 0.622574	0.622574	B1061	m	g2	0.02	41
									Combined 0.628201	0.628201	B1057	m	g2	0.89	47
									Combined 0.629644	0.629644	O1320	m	g3	NaN	NaN
									Combined 0.638495	0.638495	e82	f	g3	NaN	NaN
									Combined 0.64211 0.64211	B1056 f	g2	0.06	36
									Combined 0.648359	0.648359	B1056	f	g2	0.95	40
									Combined 0.657205	0.657205	B1051	f	g2	0.13	39
									Combined 0.662676	0.662676	B1045	f	g2	1	43
									Combined 0.665194	0.665194	e57	m	g3	NaN	NaN
									Combined 0.666591	0.666591	B1056	f	g2	0.14	43
									Combined 0.667191	0.667191	B1041	m	g2	0.91	43
									Combined 0.670677	0.670677	B1029	m	g2	1	40
									Combined 0.670935	0.670935	B1040	m	g2	1	49
									Combined 0.6744 0.6744	B1033 f	g2	0	47
									Combined 0.675104	0.675104	B1041	f	g2	0	51
									Combined 0.675823	0.675823	B1056	f	g2	1	42
									Combined 0.676446	0.676446	e91	f	g3	NaN	NaN
									Combined 0.676635	0.676635	B1051	f	g2	0.13	52
									Combined 0.677806	0.677806	B1033	m	g2	0.02	48
									Combined 0.67837 0.67837	B1056 m	g2	1	47
									Combined 0.680935	0.680935	B1051	m	g2	0.92	48
									Combined 0.681721	0.681721	e87	m	g3	NaN	NaN
									Combined 0.681898	0.681898	B1032	m	g2	0.05	43
									Combined 0.68222 0.68222	B1056 m	g2	0.04	51
									Combined 0.682221	0.682221	B1040	m	g2	0.95	43
									Combined 0.683559	0.683559	B1056	m	g2	0.02	41
									Combined 0.68418 0.68418	B1045 f	g2	0.97	39
									Combined 0.684412	0.684412	B1045	m	g2	0.96	45
									Combined 0.684665	0.684665	B1050	f	g2	0.05	43
									Combined 0.684832	0.684832	B1035	m	g2	0.04	53
									Combined 0.687182	0.687182	B1045	f	g2	0.94	49
									Combined 0.6914 0.6914	e35 m	g3	NaN	NaN
									Combined 0.691517	0.691517	e81	f	g3	NaN	NaN
									Combined 0.69218 0.69218	B1047 m	g2	0.17	30
									Combined 0.69405 0.69405	B1034 f	g2	0	38
									Combined 0.695001	0.695001	B1029	m	g2	0.04	53
									Combined 0.695807	0.695807	B1061	m	g2	0.89	36
									Combined 0.696223	0.696223	B1056	m	g2	0.12	25
									Combined 0.697079	0.697079	B1033	m	g2	0.11	54
									Combined 0.697443	0.697443	B1029	f	g2	0.14	44
									Combined 0.698883	0.698883	B1039	m	g2	0.06	52
									Combined 0.700661	0.700661	B1049	f	g2	0.76	37
									Combined 0.700801	0.700801	B1034	m	g2	1	51
									Combined 0.70112 0.70112	B1056 f	g2	0.96	55
									Combined 0.70221 0.70221	B1035 m	g2	0.93	41
									Combined 0.702939	0.702939	B1032	m	g2	0	56
									Combined 0.704748	0.704748	B1041	f	g2	0.85	46
									Combined 0.705091	0.705091	e81	f	g3	NaN	NaN
									Combined 0.707225	0.707225	B1041	m	g2	1	44
									Combined 0.7078 0.7078	B1061 m	g2	0.88	51
									Combined 0.709388	0.709388	B1029	m	g2	0.9	48
									Combined 0.712725	0.712725	O1320	m	g3	NaN	NaN
									Combined 0.713121	0.713121	B1039	m	g2	0.08	26
									Combined 0.71452 0.71452	e83 m	g3	NaN	NaN
									Combined 0.715611	0.715611	B1033	m	g2	0.9	40
									Combined 0.715711	0.715711	B1033	f	g2	0.96	51
									Combined 0.7159 0.7159	O1320 m	g3	NaN	NaN
									Combined 0.716133	0.716133	B1051	m	g2	0.98	47
									Combined 0.717337	0.717337	B1050	m	g2	0.98	47
									Combined 0.718999	0.718999	e89	m	g3	NaN	NaN
									Combined 0.721543	0.721543	B1032	m	g2	0.13	52
									Combined 0.72161 0.72161	e39 f	g3	NaN	NaN
									Combined 0.721654	0.721654	e50	m	g3	NaN	NaN
									Combined 0.72214 0.72214	B1041 m	g2	0.96	45
									Combined 0.722716	0.722716	B1040	f	g2	0.96	53
									Combined 0.723318	0.723318	B1029	f	g2	0.07	45
									Combined 0.724664	0.724664	B1033	m	g2	0.86	37
									Combined 0.725613	0.725613	B1029	m	g2	0.96	52
									Combined 0.726035	0.726035	e60	f	g3	NaN	NaN
									Combined 0.726839	0.726839	B1063	m	g2	0.03	40
									Combined 0.726993	0.726993	B1046	f	g2	1	35
									Combined 0.72929 0.72929	e85 f	g3	NaN	NaN
									Combined 0.729571	0.729571	B1039	m	g2	0.05	43
									Combined 0.729853	0.729853	B1047	m	g2	0	50
									Combined 0.730049	0.730049	e50	m	g3	NaN	NaN
									Combined 0.733656	0.733656	B1029	f	g2	0.07	60
									Combined 0.734019	0.734019	B1035	m	g2	1	20
									Combined 0.73455 0.73455	B1041 f	g2	0.15	47
									Combined 0.734598	0.734598	B1049	f	g2	0.07	40
									Combined 0.736953	0.736953	B1051	m	g2	0.96	46
									Combined 0.740855	0.740855	B1034	m	g2	1	35
									Combined 0.741411	0.741411	B1056	m	g2	0.05	42
									Combined 0.741484	0.741484	e66	f	g3	NaN	NaN
									Combined 0.74226 0.74226	e87 m	g3	NaN	NaN
									Combined 0.743839	0.743839	B1057	m	g2	0.93	46
									Combined 0.74409 0.74409	B1063 f	g2	1	47
									Combined 0.745207	0.745207	e35	m	g3	NaN	NaN
									Combined 0.745496	0.745496	B1045	f	g2	0.88	40
									Combined 0.746044	0.746044	B1033	f	g2	0.02	48
									Combined 0.746673	0.746673	e81	f	g3	NaN	NaN
									Combined 0.747486	0.747486	e81	f	g3	NaN	NaN
									Combined 0.748487	0.748487	B1041	f	g2	0.11	36
									Combined 0.752766	0.752766	B1063	f	g2	0.21	29
									Combined 0.753051	0.753051	B1061	m	g2	0.97	39
									Combined 0.753822	0.753822	e75	m	g3	NaN	NaN
									Combined 0.756056	0.756056	B1045	m	g2	0	53
									Combined 0.757445	0.757445	e82	f	g3	NaN	NaN
									Combined 0.758166	0.758166	B1039	m	g2	0.12	42
									Combined 0.758644	0.758644	B1033	f	g2	0.92	48
									Combined 0.759485	0.759485	B1061	f	g2	0.18	22
									Combined 0.762231	0.762231	B1046	f	g2	0.81	32
									Combined 0.762231	0.762231	B1050	f	g2	0.89	44
									Combined 0.762502	0.762502	B1049	f	g2	0	41
									Combined 0.762903	0.762903	B1040	f	g2	0.31	59
									Combined 0.765187	0.765187	B1063	m	g2	0.1	29
									Combined 0.765437	0.765437	B1039	f	g2	1	39
									Combined 0.766071	0.766071	e85	f	g3	NaN	NaN
									Combined 0.766204	0.766204	e91	f	g3	NaN	NaN
									Combined 0.766545	0.766545	e60	f	g3	NaN	NaN
									Combined 0.767864	0.767864	e66	f	g3	NaN	NaN
									Combined 0.768644	0.768644	e85	f	g3	NaN	NaN
									Combined 0.768996	0.768996	e75	m	g3	NaN	NaN
									Combined 0.77054 0.77054	B1049 m	g2	1	57
									Combined 0.770649	0.770649	B1051	m	g2	0.87	45
									Combined 0.770649	0.770649	e66	f	g3	NaN	NaN
									Combined 0.771215	0.771215	e82	f	g3	NaN	NaN
									Combined 0.772349	0.772349	B1057	f	g2	1	42
									Combined 0.772503	0.772503	B1056	f	g2	1	52
									Combined 0.772948	0.772948	e89	m	g3	NaN	NaN
									Combined 0.774321	0.774321	e87	m	g3	NaN	NaN
									Combined 0.777381	0.777381	e75	m	g3	NaN	NaN
									Combined 0.777561	0.777561	B1034	f	g2	1	49
									Combined 0.778147	0.778147	B1034	m	g2	0.08	51
									Combined 0.779488	0.779488	B1035	m	g2	0.93	30
									Combined 0.779578	0.779578	e87	m	g3	NaN	NaN
									Combined 0.781707	0.781707	B1039	f	g2	0.96	48
									Combined 0.7818 0.7818	B1046 m	g2	0	45
									Combined 0.782655	0.782655	B1029	m	g2	0.98	41
									Combined 0.784698	0.784698	B1045	f	g2	0.93	30
									Combined 0.787797	0.787797	B1040	m	g2	0.91	47
									Combined 0.789355	0.789355	e80	f	g3	NaN	NaN
									Combined 0.78958 0.78958	B1029 m	g2	0.91	45
									Combined 0.789696	0.789696	B1049	m	g2	1	49
									Combined 0.789982	0.789982	B1063	m	g2	0.1	49
									Combined 0.790154	0.790154	B1051	f	g2	0.84	57
									Combined 0.792826	0.792826	e85	f	g3	NaN	NaN
									Combined 0.793484	0.793484	B1039	f	g2	0.87	46
									Combined 0.793722	0.793722	e86	f	g3	NaN	NaN
									Combined 0.79677 0.79677	B1035 m	g2	0.91	45
									Combined 0.799409	0.799409	B1029	f	g2	0.04	45
									Combined 0.802553	0.802553	B1047	f	g2	0.13	23
									Combined 0.803085	0.803085	B1056	m	g2	0.9	48
									Combined 0.805026	0.805026	e80	f	g3	NaN	NaN
									Combined 0.80969 0.80969	e81 f	g3	NaN	NaN
									Combined 0.812556	0.812556	B1035	f	g2	1	51
									Combined 0.814909	0.814909	B1046	f	g2	0	29
									Combined 0.817433	0.817433	B1033	f	g2	0.94	52
									Combined 0.820347	0.820347	e35	m	g3	NaN	NaN
									Combined 0.820694	0.820694	B1046	m	g2	0.96	23
									Combined 0.821752	0.821752	e82	f	g3	NaN	NaN
									Combined 0.824118	0.824118	B1056	m	g2	0.07	46
									Combined 0.826609	0.826609	e66	f	g3	NaN	NaN
									Combined 0.827627	0.827627	e75	m	g3	NaN	NaN
									Combined 0.831063	0.831063	B1035	f	g2	0.02	43
									Combined 0.831151	0.831151	B1063	m	g2	0.96	47
									Combined 0.833554	0.833554	B1045	m	g2	0.91	47
									Combined 0.83617 0.83617	e75 m	g3	NaN	NaN
									Combined 0.839111	0.839111	e39	f	g3	NaN	NaN
									Combined 0.839413	0.839413	e86	f	g3	NaN	NaN
									Combined 0.839601	0.839601	B1047	m	g2	0.08	26
									Combined 0.839891	0.839891	B1050	f	g2	0.09	47
									Combined 0.841529	0.841529	B1050	m	g2	0.02	45
									Combined 0.843523	0.843523	B1029	f	g2	0.87	47
									Combined 0.847693	0.847693	B1029	m	g2	0.02	42
									Combined 0.850089	0.850089	B1049	m	g2	0.95	43
									Combined 0.85078 0.85078	B1061 m	g2	0	49
									Combined 0.852832	0.852832	B1040	f	g2	0.02	45
									Combined 0.853889	0.853889	e39	f	g3	NaN	NaN
									Combined 0.854338	0.854338	B1032	f	g2	1	43
									Combined 0.856256	0.856256	B1061	m	g2	0	46
									Combined 0.858074	0.858074	e81	f	g3	NaN	NaN
									Combined 0.859055	0.859055	B1063	f	g2	0.07	45
									Combined 0.859198	0.859198	B1039	f	g2	1	43
									Combined 0.863487	0.863487	B1029	m	g2	0.04	57
									Combined 0.866257	0.866257	e87	m	g3	NaN	NaN
									Combined 0.866442	0.866442	O1320	m	g3	NaN	NaN
									Combined 0.867185	0.867185	e85	f	g3	NaN	NaN
									Combined 0.869412	0.869412	B1039	m	g2	0.12	49
									Combined 0.869656	0.869656	B1032	f	g2	0.96	51
									Combined 0.872455	0.872455	B1035	m	g2	0.68	41
									Combined 0.875502	0.875502	e66	f	g3	NaN	NaN
									Combined 0.875592	0.875592	B1034	f	g2	1	36
									Combined 0.877642	0.877642	B1061	f	g2	0	53
									Combined 0.879371	0.879371	e57	m	g3	NaN	NaN
									Combined 0.879821	0.879821	e82	f	g3	NaN	NaN
									Combined 0.880974	0.880974	B1047	f	g2	0.88	48
									Combined 0.883824	0.883824	B1057	f	g2	0.12	49
									Combined 0.883908	0.883908	B1041	f	g2	0.07	56
									Combined 0.888197	0.888197	B1050	m	g2	0.91	46
									Combined 0.889495	0.889495	B1045	m	g2	0	57
									Combined 0.890551	0.890551	e83	m	g3	NaN	NaN
									Combined 0.893345	0.893345	B1045	f	g2	1	23
									Combined 0.894737	0.894737	B1049	m	g2	0.96	52
									Combined 0.897131	0.897131	B1034	m	g2	0.98	41
									Combined 0.897356	0.897356	e39	f	g3	NaN	NaN
									Combined 0.897488	0.897488	e81	f	g3	NaN	NaN
									Combined 0.89809 0.89809	B1046 m	g2	0.95	22
									Combined 0.898257	0.898257	B1034	f	g2	0.98	46
									Combined 0.898816	0.898816	B1063	f	g2	1	42
									Combined 0.89913 0.89913	B1029 f	g2	0.9	39
									Combined 0.900456	0.900456	B1033	f	g2	0.93	46
									Combined 0.901646	0.901646	B1035	f	g2	0.86	44
									Combined 0.901882	0.901882	e75	m	g3	NaN	NaN
									Combined 0.90467 0.90467	e87 m	g3	NaN	NaN
									Combined 0.905866	0.905866	B1033	m	g2	0.02	47
									Combined 0.906399	0.906399	O1320	m	g3	NaN	NaN
									Combined 0.907204	0.907204	B1034	m	g2	0.98	46
									Combined 0.907598	0.907598	e91	f	g3	NaN	NaN
									Combined 0.908256	0.908256	e83	m	g3	NaN	NaN
									Combined 0.908942	0.908942	B1029	m	g2	0.02	49
									Combined 0.909518	0.909518	B1051	m	g2	1	47
									Combined 0.910014	0.910014	e50	m	g3	NaN	NaN
									Combined 0.910239	0.910239	B1039	m	g2	0.09	46
									Combined 0.910956	0.910956	B1050	m	g2	0.98	43
									Combined 0.912558	0.912558	B1061	m	g2	0.93	29
									Combined 0.914081	0.914081	B1035	m	g2	0.1	51
									Combined 0.917198	0.917198	B1039	m	g2	0.04	53
									Combined 0.918782	0.918782	e81	f	g3	NaN	NaN
									Combined 0.918866	0.918866	e81	f	g3	NaN	NaN
									Combined 0.922354	0.922354	B1051	f	g2	0.94	48
									Combined 0.926245	0.926245	B1049	f	g2	0	52
									Combined 0.926357	0.926357	B1032	m	g2	0.95	41
									Combined 0.926745	0.926745	e81	f	g3	NaN	NaN
									Combined 0.928603	0.928603	e66	f	g3	NaN	NaN
									Combined 0.930058	0.930058	B1029	f	g2	1	51
									Combined 0.931291	0.931291	O1320	m	g3	NaN	NaN
									Combined 0.93146 0.93146	B1049 m	g2	0.86	59
									Combined 0.932128	0.932128	e39	f	g3	NaN	NaN
									Combined 0.9323 0.9323	B1057 m	g2	0.91	44
									Combined 0.933891	0.933891	B1041	f	g2	0.12	34
									Combined 0.934091	0.934091	B1049	f	g2	0.96	45
									Combined 0.93745 0.93745	B1035 f	g2	1	45
									Combined 0.938841	0.938841	B1041	f	g2	0.88	25
									Combined 0.941797	0.941797	e60	f	g3	NaN	NaN
									Combined 0.943584	0.943584	B1063	m	g2	0.79	34
									Combined 0.94463 0.94463	O1320 m	g3	NaN	NaN
									Combined 0.945733	0.945733	B1047	m	g2	0.95	43
									Combined 0.947611	0.947611	B1035	m	g2	0.9	42
									Combined 0.951274	0.951274	B1045	m	g2	0.08	51
									Combined 0.953016	0.953016	B1034	m	g2	0	44
									Combined 0.953776	0.953776	e57	m	g3	NaN	NaN
									Combined 0.954057	0.954057	B1039	f	g2	0.91	47
									Combined 0.954946	0.954946	B1035	m	g2	0	51
									Combined 0.95596 0.95596	B1046 m	g2	0.88	34
									Combined 0.958384	0.958384	B1033	f	g2	0	50
									Combined 0.958575	0.958575	B1049	m	g2	0.98	45
									Combined 0.960635	0.960635	e83	m	g3	NaN	NaN
									Combined 0.962015	0.962015	B1029	m	g2	0.11	53
									Combined 0.971166	0.971166	B1039	m	g2	0.07	41
									Combined 0.972575	0.972575	B1051	m	g2	0.87	47
									Combined 0.972983	0.972983	B1056	m	g2	0.52	44
									Combined 0.973458	0.973458	e35	m	g3	NaN	NaN
									Combined 0.974352	0.974352	B1050	f	g2	0.85	40
									Combined 0.979045	0.979045	e57	m	g3	NaN	NaN
									Combined 0.981555	0.981555	B1035	m	g2	1	23
									Combined 0.986336	0.986336	B1047	m	g2	0.04	52
									Combined 0.986452	0.986452	e75	m	g3	NaN	NaN
									Combined 0.990291	0.990291	B1033	m	g2	0.09	44
									Combined 0.991455	0.991455	e87	m	g3	NaN	NaN
									Combined 0.991466	0.991466	B1035	m	g2	1	26
									Combined 0.991466	0.991466	e81	f	g3	NaN	NaN
									Combined 0.992997	0.992997	B1061	f	g2	1	40
									Combined 0.995785	0.995785	B1040	m	g2	0.41	64
									Combined 0.99699 0.99699	B1061 m	g2	0.7	70
									Combined 0.997061	0.997061	B1063	f	g2	0.21	24
									Combined 0.997625	0.997625	B1040	f	g2	0.84	37
									Combined 0.997723	0.997723	B1063	f	g2	0.14	28
									Combined 0.99827 0.99827	B1040 m	g2	0.64	56

## Sheet: fig3
Panel A (crossovers)				Panel B (non-crossovers)
overlap_shuffled	replicate_shuffled	overlap_observed		overlap_shuffled	replicate_shuffled	overlap_observed
0.174194	0	0.236559		0.141818	0	0.178182
0.166667	1			0.123636	1
0.18172	2			0.112727	2
0.182796	3			0.127273	3
0.182796	4			0.12	4
0.176344	5			0.127273	5
0.150538	6			0.12	6
0.18172	7			0.0836364	7
0.178495	8			0.123636	8
0.155914	9			0.105455	9
0.173118	10			0.145455	10
0.172043	11			0.101818	11
0.166667	12			0.12	12
0.153763	13			0.130909	13
0.175269	14			0.109091	14
0.15914	15			0.123636	15
0.180645	16			0.123636	16
0.168817	17			0.109091	17
0.166667	18			0.0763636	18
0.170968	19			0.130909	19
0.182796	20			0.12	20
0.178495	21			0.138182	21
0.180645	22			0.181818	22
0.184946	23			0.127273	23
0.169892	24			0.105455	24
0.156989	25			0.116364	25
0.173118	26			0.0909091	26
0.166667	27			0.138182	27
0.180645	28			0.08	28
0.170968	29			0.0909091	29
0.195699	30			0.12	30
0.17957	31			0.130909	31
0.183871	32			0.0945455	32
0.166667	33			0.123636	33
0.169892	34			0.123636	34
0.174194	35			0.116364	35
0.184946	36			0.127273	36
0.18172	37			0.130909	37
0.162366	38			0.127273	38
0.15914	39			0.0981818	39
0.166667	40			0.138182	40
0.16129	41			0.12	41
0.183871	42			0.0909091	42
0.155914	43			0.123636	43
0.186022	44			0.141818	44
0.178495	45			0.109091	45
0.163441	46			0.112727	46
0.182796	47			0.127273	47
0.16129	48			0.130909	48
0.172043	49			0.127273	49
0.178495	50			0.116364	50
0.168817	51			0.101818	51
0.178495	52			0.123636	52
0.18172	53			0.101818	53
0.175269	54			0.101818	54
0.178495	55			0.0872727	55
0.168817	56			0.116364	56
0.177419	57			0.145455	57
0.180645	58			0.127273	58
0.167742	59			0.116364	59
0.158065	60			0.0945455	60
0.174194	61			0.109091	61
0.174194	62			0.101818	62
0.160215	63			0.123636	63
0.151613	64			0.0945455	64
0.170968	65			0.101818	65
0.178495	66			0.12	66
0.172043	67			0.0763636	67
0.165591	68			0.0763636	68
0.174194	69			0.109091	69
0.158065	70			0.109091	70
0.177419	71			0.116364	71
0.148387	72			0.123636	72
0.172043	73			0.116364	73
0.167742	74			0.16	74
0.177419	75			0.0945455	75
0.184946	76			0.109091	76
0.183871	77			0.105455	77
0.165591	78			0.127273	78
0.169892	79			0.112727	79
0.172043	80			0.12	80
0.172043	81			0.0945455	81
0.169892	82			0.116364	82
0.172043	83			0.116364	83
0.16129	84			0.12	84
0.184946	85			0.12	85
0.197849	86			0.101818	86
0.189247	87			0.116364	87
0.173118	88			0.130909	88
0.154839	89			0.112727	89
0.184946	90			0.12	90
0.166667	91			0.109091	91
0.154839	92			0.123636	92
0.190323	93			0.0981818	93
0.155914	94			0.116364	94
0.197849	95			0.0872727	95
0.163441	96			0.138182	96
0.184946	97			0.141818	97
0.176344	98			0.101818	98
0.190323	99			0.112727	99
0.165591	100			0.138182	100
0.178495	101			0.12	101
0.174194	102			0.134545	102
0.162366	103			0.109091	103
0.177419	104			0.12	104
0.184946	105			0.123636	105
0.189247	106			0.12	106
0.176344	107			0.116364	107
0.170968	108			0.105455	108
0.164516	109			0.0836364	109
0.175269	110			0.12	110
0.178495	111			0.0945455	111
0.172043	112			0.112727	112
0.166667	113			0.123636	113
0.180645	114			0.109091	114
0.167742	115			0.109091	115
0.168817	116			0.116364	116
0.169892	117			0.116364	117
0.17957	118			0.105455	118
0.182796	119			0.127273	119
0.184946	120			0.152727	120
0.156989	121			0.109091	121
0.180645	122			0.101818	122
0.165591	123			0.0981818	123
0.183871	124			0.116364	124
0.155914	125			0.116364	125
0.167742	126			0.116364	126
0.178495	127			0.0909091	127
0.190323	128			0.12	128
0.174194	129			0.123636	129
0.183871	130			0.112727	130
0.158065	131			0.0981818	131
0.144086	132			0.0981818	132
0.176344	133			0.0836364	133
0.176344	134			0.116364	134
0.163441	135			0.112727	135
0.17957	136			0.0945455	136
0.183871	137			0.12	137
0.177419	138			0.12	138
0.187097	139			0.138182	139
0.166667	140			0.0909091	140
0.168817	141			0.112727	141
0.184946	142			0.109091	142
0.170968	143			0.112727	143
0.162366	144			0.101818	144
0.174194	145			0.127273	145
0.178495	146			0.109091	146
0.178495	147			0.105455	147
0.156989	148			0.130909	148
0.151613	149			0.0981818	149
0.15914	150			0.0872727	150
0.175269	151			0.116364	151
0.174194	152			0.138182	152
0.174194	153			0.141818	153
0.160215	154			0.105455	154
0.167742	155			0.145455	155
0.165591	156			0.0872727	156
0.166667	157			0.112727	157
0.180645	158			0.123636	158
0.183871	159			0.112727	159
0.167742	160			0.116364	160
0.175269	161			0.0981818	161
0.169892	162			0.112727	162
0.166667	163			0.138182	163
0.182796	164			0.12	164
0.182796	165			0.105455	165
0.174194	166			0.138182	166
0.186022	167			0.127273	167
0.165591	168			0.101818	168
0.17957	169			0.116364	169
0.177419	170			0.105455	170
0.163441	171			0.130909	171
0.165591	172			0.145455	172
0.177419	173			0.0836364	173
0.164516	174			0.130909	174
0.165591	175			0.109091	175
0.163441	176			0.116364	176
0.167742	177			0.116364	177
0.172043	178			0.109091	178
0.170968	179			0.112727	179
0.170968	180			0.0945455	180
0.182796	181			0.105455	181
0.182796	182			0.127273	182
0.177419	183			0.138182	183
0.187097	184			0.116364	184
0.175269	185			0.145455	185
0.169892	186			0.127273	186
0.17957	187			0.0981818	187
0.170968	188			0.101818	188
0.177419	189			0.109091	189
0.177419	190			0.105455	190
0.16129	191			0.109091	191
0.152688	192			0.138182	192
0.180645	193			0.101818	193
0.164516	194			0.116364	194
0.173118	195			0.109091	195
0.182796	196			0.0872727	196
0.177419	197			0.0690909	197
0.186022	198			0.101818	198
0.189247	199			0.123636	199
0.188172	200			0.0836364	200
0.164516	201			0.0981818	201
0.176344	202			0.16	202
0.163441	203			0.152727	203
0.156989	204			0.134545	204
0.178495	205			0.0872727	205
0.195699	206			0.116364	206
0.18172	207			0.130909	207
0.17957	208			0.112727	208
0.16129	209			0.112727	209
0.190323	210			0.112727	210
0.18172	211			0.109091	211
0.174194	212			0.123636	212
0.175269	213			0.130909	213
0.152688	214			0.109091	214
0.189247	215			0.0981818	215
0.188172	216			0.0909091	216
0.169892	217			0.112727	217
0.187097	218			0.138182	218
0.160215	219			0.116364	219
0.149462	220			0.123636	220
0.172043	221			0.134545	221
0.173118	222			0.101818	222
0.194624	223			0.105455	223
0.166667	224			0.112727	224
0.173118	225			0.12	225
0.192473	226			0.101818	226
0.153763	227			0.127273	227
0.164516	228			0.0981818	228
0.160215	229			0.105455	229
0.176344	230			0.12	230
0.170968	231			0.141818	231
0.148387	232			0.123636	232
0.163441	233			0.105455	233
0.16129	234			0.0872727	234
0.182796	235			0.130909	235
0.170968	236			0.134545	236
0.152688	237			0.130909	237
0.15914	238			0.134545	238
0.162366	239			0.101818	239
0.177419	240			0.109091	240
0.174194	241			0.127273	241
0.177419	242			0.127273	242
0.174194	243			0.112727	243
0.180645	244			0.109091	244
0.176344	245			0.116364	245
0.175269	246			0.0945455	246
0.17957	247			0.109091	247
0.165591	248			0.12	248
0.178495	249			0.0945455	249
0.169892	250			0.127273	250
0.17957	251			0.0763636	251
0.15914	252			0.123636	252
0.167742	253			0.123636	253
0.180645	254			0.156364	254
0.197849	255			0.130909	255
0.182796	256			0.0909091	256
0.165591	257			0.116364	257
0.17957	258			0.123636	258
0.192473	259			0.123636	259
0.180645	260			0.134545	260
0.180645	261			0.105455	261
0.167742	262			0.127273	262
0.165591	263			0.116364	263
0.169892	264			0.0981818	264
0.18172	265			0.105455	265
0.165591	266			0.101818	266
0.164516	267			0.112727	267
0.174194	268			0.105455	268
0.169892	269			0.12	269
0.172043	270			0.145455	270
0.166667	271			0.152727	271
0.165591	272			0.145455	272
0.176344	273			0.109091	273
0.180645	274			0.112727	274
0.162366	275			0.116364	275
0.163441	276			0.127273	276
0.194624	277			0.123636	277
0.165591	278			0.0909091	278
0.174194	279			0.0945455	279
0.178495	280			0.101818	280
0.172043	281			0.101818	281
0.187097	282			0.0945455	282
0.169892	283			0.12	283
0.172043	284			0.123636	284
0.166667	285			0.116364	285
0.190323	286			0.123636	286
0.17957	287			0.0945455	287
0.180645	288			0.116364	288
0.163441	289			0.109091	289
0.182796	290			0.0981818	290
0.173118	291			0.0909091	291
0.170968	292			0.123636	292
0.167742	293			0.145455	293
0.168817	294			0.127273	294
0.152688	295			0.109091	295
0.176344	296			0.116364	296
0.163441	297			0.12	297
0.188172	298			0.116364	298
0.168817	299			0.127273	299
0.174194	300			0.105455	300
0.172043	301			0.112727	301
0.17957	302			0.101818	302
0.178495	303			0.145455	303
0.158065	304			0.130909	304
0.196774	305			0.12	305
0.162366	306			0.0981818	306
0.187097	307			0.101818	307
0.163441	308			0.112727	308
0.183871	309			0.0981818	309
0.180645	310			0.123636	310
0.175269	311			0.112727	311
0.192473	312			0.156364	312
0.174194	313			0.0909091	313
0.155914	314			0.123636	314
0.191398	315			0.127273	315
0.155914	316			0.149091	316
0.191398	317			0.123636	317
0.189247	318			0.127273	318
0.175269	319			0.141818	319
0.176344	320			0.109091	320
0.190323	321			0.127273	321
0.174194	322			0.101818	322
0.187097	323			0.112727	323
0.163441	324			0.0618182	324
0.170968	325			0.123636	325
0.173118	326			0.12	326
0.168817	327			0.116364	327
0.168817	328			0.109091	328
0.176344	329			0.112727	329
0.192473	330			0.12	330
0.156989	331			0.116364	331
0.166667	332			0.138182	332
0.18172	333			0.0981818	333
0.178495	334			0.141818	334
0.184946	335			0.145455	335
0.178495	336			0.130909	336
0.177419	337			0.112727	337
0.172043	338			0.0981818	338
0.166667	339			0.101818	339
0.145161	340			0.0945455	340
0.148387	341			0.138182	341
0.176344	342			0.123636	342
0.184946	343			0.12	343
0.184946	344			0.138182	344
0.170968	345			0.105455	345
0.178495	346			0.130909	346
0.17957	347			0.12	347
0.178495	348			0.12	348
0.163441	349			0.109091	349
0.176344	350			0.109091	350
0.175269	351			0.149091	351
0.174194	352			0.12	352
0.180645	353			0.116364	353
0.174194	354			0.116364	354
0.184946	355			0.12	355
0.168817	356			0.130909	356
0.165591	357			0.12	357
0.170968	358			0.12	358
0.169892	359			0.112727	359
0.166667	360			0.105455	360
0.193548	361			0.0909091	361
0.174194	362			0.105455	362
0.163441	363			0.105455	363
0.174194	364			0.105455	364
0.167742	365			0.0945455	365
0.162366	366			0.127273	366
0.187097	367			0.123636	367
0.178495	368			0.101818	368
0.192473	369			0.145455	369
0.178495	370			0.101818	370
0.182796	371			0.141818	371
0.195699	372			0.112727	372
0.176344	373			0.0909091	373
0.169892	374			0.105455	374
0.174194	375			0.0945455	375
0.172043	376			0.116364	376
0.174194	377			0.0872727	377
0.176344	378			0.0727273	378
0.18172	379			0.116364	379
0.167742	380			0.116364	380
0.184946	381			0.101818	381
0.167742	382			0.109091	382
0.165591	383			0.101818	383
0.17957	384			0.12	384
0.160215	385			0.101818	385
0.176344	386			0.12	386
0.163441	387			0.123636	387
0.141935	388			0.101818	388
0.189247	389			0.109091	389
0.156989	390			0.130909	390
0.162366	391			0.0690909	391
0.169892	392			0.141818	392
0.15914	393			0.0945455	393
0.184946	394			0.101818	394
0.15914	395			0.0981818	395
0.162366	396			0.105455	396
0.153763	397			0.08	397
0.177419	398			0.134545	398
0.170968	399			0.105455	399
0.190323	400			0.112727	400
0.164516	401			0.149091	401
0.174194	402			0.0581818	402
0.183871	403			0.12	403
0.178495	404			0.109091	404
0.166667	405			0.0872727	405
0.16129	406			0.12	406
0.176344	407			0.0872727	407
0.172043	408			0.127273	408
0.180645	409			0.134545	409
0.166667	410			0.0872727	410
0.16129	411			0.101818	411
0.15914	412			0.0836364	412
0.188172	413			0.141818	413
0.165591	414			0.109091	414
0.186022	415			0.134545	415
0.158065	416			0.141818	416
0.191398	417			0.112727	417
0.170968	418			0.0909091	418
0.176344	419			0.0981818	419
0.182796	420			0.134545	420
0.187097	421			0.116364	421
0.17957	422			0.112727	422
0.162366	423			0.0909091	423
0.175269	424			0.123636	424
0.172043	425			0.130909	425
0.154839	426			0.134545	426
0.15914	427			0.127273	427
0.15914	428			0.0981818	428
0.167742	429			0.112727	429
0.17957	430			0.101818	430
0.168817	431			0.109091	431
0.182796	432			0.112727	432
0.169892	433			0.112727	433
0.160215	434			0.134545	434
0.156989	435			0.105455	435
0.2	436			0.138182	436
0.173118	437			0.141818	437
0.169892	438			0.101818	438
0.17957	439			0.112727	439
0.193548	440			0.127273	440
0.192473	441			0.109091	441
0.2	442			0.0981818	442
0.167742	443			0.101818	443
0.170968	444			0.123636	444
0.174194	445			0.105455	445
0.189247	446			0.0981818	446
0.172043	447			0.116364	447
0.168817	448			0.116364	448
0.180645	449			0.105455	449
0.178495	450			0.109091	450
0.178495	451			0.123636	451
0.166667	452			0.116364	452
0.173118	453			0.12	453
0.17957	454			0.149091	454
0.164516	455			0.127273	455
0.170968	456			0.105455	456
0.151613	457			0.138182	457
0.167742	458			0.127273	458
0.162366	459			0.138182	459
0.186022	460			0.141818	460
0.175269	461			0.109091	461
0.177419	462			0.0763636	462
0.192473	463			0.105455	463
0.180645	464			0.101818	464
0.18172	465			0.101818	465
0.175269	466			0.116364	466
0.174194	467			0.0945455	467
0.178495	468			0.101818	468
0.186022	469			0.112727	469
0.178495	470			0.116364	470
0.176344	471			0.0836364	471
0.183871	472			0.138182	472
0.167742	473			0.127273	473
0.167742	474			0.130909	474
0.193548	475			0.156364	475
0.187097	476			0.0763636	476
0.191398	477			0.116364	477
0.148387	478			0.105455	478
0.190323	479			0.134545	479
0.162366	480			0.130909	480
0.174194	481			0.141818	481
0.167742	482			0.112727	482
0.170968	483			0.12	483
0.173118	484			0.12	484
0.154839	485			0.127273	485
0.174194	486			0.12	486
0.167742	487			0.12	487
0.16129	488			0.101818	488
0.187097	489			0.105455	489
0.166667	490			0.141818	490
0.158065	491			0.138182	491
0.163441	492			0.134545	492
0.169892	493			0.101818	493
0.153763	494			0.134545	494
0.170968	495			0.134545	495
0.172043	496			0.12	496
0.194624	497			0.101818	497
0.198925	498			0.16	498
0.182796	499			0.12	499
0.167742	500			0.123636	500
0.173118	501			0.0981818	501
0.170968	502			0.149091	502
0.166667	503			0.127273	503
0.17957	504			0.123636	504
0.178495	505			0.105455	505
0.168817	506			0.123636	506
0.168817	507			0.105455	507
0.178495	508			0.127273	508
0.177419	509			0.0981818	509
0.177419	510			0.130909	510
0.177419	511			0.0727273	511
0.178495	512			0.109091	512
0.164516	513			0.134545	513
0.170968	514			0.0909091	514
0.156989	515			0.0981818	515
0.153763	516			0.134545	516
0.175269	517			0.116364	517
0.189247	518			0.109091	518
0.164516	519			0.0945455	519
0.144086	520			0.112727	520
0.168817	521			0.116364	521
0.18172	522			0.12	522
0.183871	523			0.12	523
0.176344	524			0.127273	524
0.174194	525			0.167273	525
0.193548	526			0.138182	526
0.164516	527			0.116364	527
0.172043	528			0.109091	528
0.172043	529			0.127273	529
0.182796	530			0.109091	530
0.164516	531			0.0909091	531
0.165591	532			0.109091	532
0.178495	533			0.0872727	533
0.168817	534			0.0872727	534
0.184946	535			0.123636	535
0.184946	536			0.138182	536
0.162366	537			0.105455	537
0.170968	538			0.141818	538
0.174194	539			0.101818	539
0.170968	540			0.156364	540
0.17957	541			0.123636	541
0.165591	542			0.130909	542
0.153763	543			0.08	543
0.169892	544			0.112727	544
0.182796	545			0.116364	545
0.180645	546			0.138182	546
0.177419	547			0.101818	547
0.162366	548			0.141818	548
0.173118	549			0.112727	549
0.184946	550			0.0945455	550
0.164516	551			0.116364	551
0.158065	552			0.130909	552
0.162366	553			0.12	553
0.166667	554			0.116364	554
0.166667	555			0.112727	555
0.165591	556			0.112727	556
0.168817	557			0.08	557
0.178495	558			0.123636	558
0.177419	559			0.12	559
0.168817	560			0.0945455	560
0.153763	561			0.116364	561
0.174194	562			0.12	562
0.178495	563			0.134545	563
0.177419	564			0.0945455	564
0.167742	565			0.109091	565
0.192473	566			0.112727	566
0.208602	567			0.116364	567
0.173118	568			0.123636	568
0.174194	569			0.12	569
0.151613	570			0.123636	570
0.182796	571			0.149091	571
0.182796	572			0.0872727	572
0.186022	573			0.130909	573
0.162366	574			0.101818	574
0.182796	575			0.152727	575
0.177419	576			0.116364	576
0.166667	577			0.116364	577
0.182796	578			0.130909	578
0.180645	579			0.0727273	579
0.180645	580			0.116364	580
0.172043	581			0.0981818	581
0.14086	582			0.109091	582
0.158065	583			0.123636	583
0.168817	584			0.116364	584
0.173118	585			0.130909	585
0.169892	586			0.0836364	586
0.166667	587			0.0945455	587
0.172043	588			0.130909	588
0.189247	589			0.112727	589
0.189247	590			0.112727	590
0.169892	591			0.0981818	591
0.175269	592			0.130909	592
0.182796	593			0.116364	593
0.180645	594			0.101818	594
0.155914	595			0.105455	595
0.176344	596			0.112727	596
0.174194	597			0.0981818	597
0.178495	598			0.0945455	598
0.15914	599			0.123636	599
0.187097	600			0.12	600
0.176344	601			0.116364	601
0.176344	602			0.105455	602
0.192473	603			0.123636	603
0.175269	604			0.109091	604
0.180645	605			0.0945455	605
0.194624	606			0.116364	606
0.17957	607			0.127273	607
0.162366	608			0.105455	608
0.162366	609			0.116364	609
0.180645	610			0.12	610
0.178495	611			0.12	611
0.176344	612			0.123636	612
0.165591	613			0.12	613
0.178495	614			0.109091	614
0.163441	615			0.116364	615
0.170968	616			0.0981818	616
0.167742	617			0.130909	617
0.175269	618			0.134545	618
0.18172	619			0.145455	619
0.165591	620			0.134545	620
0.170968	621			0.123636	621
0.152688	622			0.141818	622
0.172043	623			0.08	623
0.170968	624			0.152727	624
0.172043	625			0.12	625
0.166667	626			0.116364	626
0.163441	627			0.101818	627
0.176344	628			0.101818	628
0.176344	629			0.112727	629
0.183871	630			0.145455	630
0.177419	631			0.101818	631
0.201075	632			0.0981818	632
0.183871	633			0.123636	633
0.182796	634			0.101818	634
0.173118	635			0.123636	635
0.165591	636			0.130909	636
0.186022	637			0.12	637
0.172043	638			0.105455	638
0.165591	639			0.116364	639
0.168817	640			0.141818	640
0.168817	641			0.123636	641
0.169892	642			0.109091	642
0.188172	643			0.112727	643
0.17957	644			0.116364	644
0.173118	645			0.0981818	645
0.173118	646			0.123636	646
0.164516	647			0.109091	647
0.168817	648			0.112727	648
0.174194	649			0.130909	649
0.182796	650			0.116364	650
0.186022	651			0.116364	651
0.196774	652			0.105455	652
0.186022	653			0.134545	653
0.189247	654			0.134545	654
0.182796	655			0.112727	655
0.170968	656			0.12	656
0.172043	657			0.116364	657
0.176344	658			0.101818	658
0.170968	659			0.101818	659
0.18172	660			0.109091	660
0.177419	661			0.12	661
0.150538	662			0.134545	662
0.174194	663			0.116364	663
0.173118	664			0.138182	664
0.180645	665			0.141818	665
0.167742	666			0.105455	666
0.173118	667			0.112727	667
0.177419	668			0.101818	668
0.188172	669			0.0981818	669
0.16129	670			0.123636	670
0.183871	671			0.116364	671
0.163441	672			0.112727	672
0.175269	673			0.12	673
0.151613	674			0.156364	674
0.176344	675			0.112727	675
0.16129	676			0.0727273	676
0.189247	677			0.130909	677
0.16129	678			0.145455	678
0.162366	679			0.138182	679
0.164516	680			0.130909	680
0.183871	681			0.112727	681
0.190323	682			0.134545	682
0.184946	683			0.127273	683
0.172043	684			0.112727	684
0.174194	685			0.134545	685
0.175269	686			0.123636	686
0.178495	687			0.0872727	687
0.163441	688			0.08	688
0.175269	689			0.0909091	689
0.190323	690			0.105455	690
0.180645	691			0.105455	691
0.183871	692			0.112727	692
0.176344	693			0.127273	693
0.16129	694			0.116364	694
0.17957	695			0.127273	695
0.169892	696			0.149091	696
0.17957	697			0.112727	697
0.180645	698			0.12	698
0.178495	699			0.0981818	699
0.175269	700			0.141818	700
0.174194	701			0.123636	701
0.167742	702			0.0981818	702
0.182796	703			0.112727	703
0.195699	704			0.12	704
0.173118	705			0.116364	705
0.166667	706			0.112727	706
0.184946	707			0.109091	707
0.187097	708			0.116364	708
0.167742	709			0.123636	709
0.195699	710			0.12	710
0.163441	711			0.130909	711
0.153763	712			0.0909091	712
0.176344	713			0.105455	713
0.16129	714			0.0872727	714
0.164516	715			0.0981818	715
0.176344	716			0.138182	716
0.162366	717			0.123636	717
0.18172	718			0.16	718
0.203226	719			0.0945455	719
0.186022	720			0.116364	720
0.196774	721			0.109091	721
0.17957	722			0.116364	722
0.187097	723			0.123636	723
0.178495	724			0.123636	724
0.164516	725			0.105455	725
0.168817	726			0.112727	726
0.177419	727			0.0981818	727
0.165591	728			0.116364	728
0.169892	729			0.123636	729
0.163441	730			0.12	730
0.162366	731			0.0981818	731
0.187097	732			0.101818	732
0.175269	733			0.134545	733
0.169892	734			0.0945455	734
0.182796	735			0.116364	735
0.172043	736			0.0909091	736
0.176344	737			0.101818	737
0.175269	738			0.101818	738
0.175269	739			0.0836364	739
0.16129	740			0.112727	740
0.164516	741			0.127273	741
0.176344	742			0.116364	742
0.164516	743			0.112727	743
0.172043	744			0.105455	744
0.208602	745			0.0763636	745
0.167742	746			0.0981818	746
0.18172	747			0.101818	747
0.158065	748			0.0909091	748
0.187097	749			0.112727	749
0.147312	750			0.170909	750
0.164516	751			0.109091	751
0.196774	752			0.109091	752
0.182796	753			0.127273	753
0.173118	754			0.141818	754
0.172043	755			0.145455	755
0.178495	756			0.109091	756
0.150538	757			0.123636	757
0.155914	758			0.116364	758
0.184946	759			0.130909	759
0.177419	760			0.112727	760
0.189247	761			0.0981818	761
0.188172	762			0.0909091	762
0.165591	763			0.123636	763
0.15914	764			0.101818	764
0.153763	765			0.0945455	765
0.176344	766			0.12	766
0.166667	767			0.105455	767
0.176344	768			0.112727	768
0.184946	769			0.101818	769
0.17957	770			0.130909	770
0.18172	771			0.123636	771
0.156989	772			0.0981818	772
0.166667	773			0.134545	773
0.18172	774			0.16	774
0.156989	775			0.138182	775
0.154839	776			0.116364	776
0.173118	777			0.174545	777
0.163441	778			0.163636	778
0.176344	779			0.116364	779
0.169892	780			0.116364	780
0.174194	781			0.105455	781
0.184946	782			0.130909	782
0.17957	783			0.0981818	783
0.182796	784			0.12	784
0.18172	785			0.12	785
0.178495	786			0.127273	786
0.163441	787			0.112727	787
0.168817	788			0.0945455	788
0.186022	789			0.116364	789
0.188172	790			0.109091	790
0.175269	791			0.109091	791
0.182796	792			0.149091	792
0.188172	793			0.141818	793
0.169892	794			0.112727	794
0.167742	795			0.116364	795
0.165591	796			0.08	796
0.174194	797			0.134545	797
0.162366	798			0.12	798
0.163441	799			0.0945455	799
0.148387	800			0.12	800
0.170968	801			0.0981818	801
0.162366	802			0.109091	802
0.167742	803			0.123636	803
0.156989	804			0.12	804
0.173118	805			0.134545	805
0.149462	806			0.127273	806
0.163441	807			0.101818	807
0.170968	808			0.101818	808
0.176344	809			0.149091	809
0.187097	810			0.0872727	810
0.178495	811			0.109091	811
0.172043	812			0.105455	812
0.184946	813			0.130909	813
0.176344	814			0.12	814
0.176344	815			0.109091	815
0.18172	816			0.141818	816
0.146237	817			0.149091	817
0.165591	818			0.116364	818
0.188172	819			0.0909091	819
0.167742	820			0.112727	820
0.151613	821			0.105455	821
0.163441	822			0.112727	822
0.163441	823			0.116364	823
0.153763	824			0.138182	824
0.170968	825			0.109091	825
0.167742	826			0.130909	826
0.170968	827			0.145455	827
0.176344	828			0.12	828
0.165591	829			0.116364	829
0.18172	830			0.134545	830
0.167742	831			0.105455	831
0.156989	832			0.130909	832
0.182796	833			0.0763636	833
0.173118	834			0.0872727	834
0.151613	835			0.130909	835
0.175269	836			0.101818	836
0.148387	837			0.101818	837
0.163441	838			0.163636	838
0.188172	839			0.112727	839
0.186022	840			0.105455	840
0.163441	841			0.123636	841
0.190323	842			0.145455	842
0.177419	843			0.116364	843
0.178495	844			0.149091	844
0.166667	845			0.105455	845
0.177419	846			0.109091	846
0.172043	847			0.101818	847
0.151613	848			0.112727	848
0.163441	849			0.116364	849
0.173118	850			0.105455	850
0.172043	851			0.130909	851
0.164516	852			0.127273	852
0.172043	853			0.0981818	853
0.153763	854			0.134545	854
0.176344	855			0.116364	855
0.178495	856			0.112727	856
0.16129	857			0.109091	857
0.186022	858			0.12	858
0.192473	859			0.138182	859
0.172043	860			0.123636	860
0.163441	861			0.152727	861
0.177419	862			0.123636	862
0.177419	863			0.0836364	863
0.182796	864			0.0909091	864
0.184946	865			0.163636	865
0.189247	866			0.0654545	866
0.162366	867			0.0945455	867
0.174194	868			0.105455	868
0.18172	869			0.112727	869
0.170968	870			0.101818	870
0.192473	871			0.112727	871
0.152688	872			0.138182	872
0.165591	873			0.08	873
0.184946	874			0.130909	874
0.162366	875			0.138182	875
0.169892	876			0.130909	876
0.189247	877			0.116364	877
0.188172	878			0.105455	878
0.169892	879			0.141818	879
0.164516	880			0.105455	880
0.180645	881			0.112727	881
0.180645	882			0.116364	882
0.170968	883			0.156364	883
0.197849	884			0.145455	884
0.189247	885			0.141818	885
0.172043	886			0.123636	886
0.177419	887			0.12	887
0.177419	888			0.12	888
0.169892	889			0.101818	889
0.169892	890			0.0872727	890
0.174194	891			0.101818	891
0.163441	892			0.0981818	892
0.169892	893			0.149091	893
0.155914	894			0.123636	894
0.172043	895			0.130909	895
0.175269	896			0.134545	896
0.17957	897			0.123636	897
0.193548	898			0.112727	898
0.16129	899			0.112727	899
0.178495	900			0.123636	900
0.162366	901			0.127273	901
0.166667	902			0.0981818	902
0.176344	903			0.112727	903
0.162366	904			0.116364	904
0.178495	905			0.101818	905
0.17957	906			0.145455	906
0.173118	907			0.127273	907
0.17957	908			0.138182	908
0.154839	909			0.112727	909
0.177419	910			0.156364	910
0.167742	911			0.134545	911
0.178495	912			0.08	912
0.164516	913			0.0872727	913
0.155914	914			0.109091	914
0.172043	915			0.130909	915
0.169892	916			0.127273	916
0.180645	917			0.123636	917
0.169892	918			0.116364	918
0.174194	919			0.109091	919
0.177419	920			0.0981818	920
0.158065	921			0.0909091	921
0.169892	922			0.08	922
0.170968	923			0.12	923
0.150538	924			0.123636	924
0.196774	925			0.138182	925
0.174194	926			0.12	926
0.162366	927			0.112727	927
0.168817	928			0.112727	928
0.189247	929			0.127273	929
0.156989	930			0.0836364	930
0.172043	931			0.123636	931
0.177419	932			0.109091	932
0.165591	933			0.141818	933
0.187097	934			0.130909	934
0.172043	935			0.105455	935
0.163441	936			0.0909091	936
0.170968	937			0.12	937
0.16129	938			0.127273	938
0.190323	939			0.109091	939
0.170968	940			0.109091	940
0.169892	941			0.123636	941
0.186022	942			0.163636	942
0.177419	943			0.112727	943
0.167742	944			0.145455	944
0.167742	945			0.134545	945
0.187097	946			0.0981818	946
0.163441	947			0.12	947
0.173118	948			0.0981818	948
0.16129	949			0.12	949
0.16129	950			0.101818	950
0.187097	951			0.112727	951
0.183871	952			0.0981818	952
0.178495	953			0.0981818	953
0.172043	954			0.12	954
0.168817	955			0.0981818	955
0.166667	956			0.101818	956
0.18172	957			0.12	957
0.196774	958			0.12	958
0.177419	959			0.149091	959
0.175269	960			0.109091	960
0.160215	961			0.116364	961
0.163441	962			0.112727	962
0.174194	963			0.12	963
0.188172	964			0.109091	964
0.176344	965			0.112727	965
0.169892	966			0.123636	966
0.166667	967			0.116364	967
0.168817	968			0.12	968
0.167742	969			0.105455	969
0.147312	970			0.105455	970
0.182796	971			0.145455	971
0.170968	972			0.123636	972
0.163441	973			0.0763636	973
0.176344	974			0.116364	974
0.164516	975			0.0909091	975
0.15914	976			0.101818	976
0.170968	977			0.109091	977
0.17957	978			0.112727	978
0.15914	979			0.112727	979
0.18172	980			0.134545	980
0.169892	981			0.109091	981
0.17957	982			0.123636	982
0.163441	983			0.123636	983
0.172043	984			0.0981818	984
0.178495	985			0.112727	985
0.189247	986			0.123636	986
0.176344	987			0.116364	987
0.15914	988			0.141818	988
0.193548	989			0.12	989
0.164516	990			0.0945455	990
0.182796	991			0.112727	991
0.18172	992			0.0727273	992
0.156989	993			0.101818	993
0.190323	994			0.109091	994
0.18172	995			0.105455	995
0.176344	996			0.0872727	996
0.183871	997			0.12	997
0.167742	998			0.109091	998
0.16129	999			0.134545	999
0.170968	1000			0.0945455	1000
0.182796	1001			0.123636	1001
0.175269	1002			0.134545	1002
0.156989	1003			0.109091	1003
0.16129	1004			0.0945455	1004
0.180645	1005			0.116364	1005
0.176344	1006			0.112727	1006
0.163441	1007			0.112727	1007
0.173118	1008			0.101818	1008
0.187097	1009			0.0981818	1009
0.195699	1010			0.112727	1010
0.169892	1011			0.112727	1011
0.176344	1012			0.0945455	1012
0.156989	1013			0.109091	1013
0.167742	1014			0.130909	1014
0.174194	1015			0.130909	1015
0.18172	1016			0.0872727	1016
0.178495	1017			0.0909091	1017
0.168817	1018			0.109091	1018
0.154839	1019			0.12	1019
0.164516	1020			0.101818	1020
0.189247	1021			0.127273	1021
0.153763	1022			0.12	1022
0.17957	1023			0.0945455	1023
0.176344	1024			0.109091	1024
0.175269	1025			0.109091	1025
0.166667	1026			0.101818	1026
0.156989	1027			0.130909	1027
0.162366	1028			0.112727	1028
0.163441	1029			0.116364	1029
0.151613	1030			0.123636	1030
0.169892	1031			0.12	1031
0.168817	1032			0.0981818	1032
0.177419	1033			0.109091	1033
0.163441	1034			0.112727	1034
0.170968	1035			0.109091	1035
0.174194	1036			0.127273	1036
0.160215	1037			0.138182	1037
0.189247	1038			0.127273	1038
0.160215	1039			0.12	1039
0.182796	1040			0.134545	1040
0.162366	1041			0.130909	1041
0.176344	1042			0.0981818	1042
0.178495	1043			0.12	1043
0.145161	1044			0.112727	1044
0.180645	1045			0.116364	1045
0.177419	1046			0.134545	1046
0.168817	1047			0.112727	1047
0.15914	1048			0.101818	1048
0.165591	1049			0.12	1049
0.177419	1050			0.112727	1050
0.169892	1051			0.127273	1051
0.165591	1052			0.105455	1052
0.146237	1053			0.130909	1053
0.166667	1054			0.0981818	1054
0.180645	1055			0.112727	1055
0.173118	1056			0.127273	1056
0.193548	1057			0.0945455	1057
0.149462	1058			0.0945455	1058
0.165591	1059			0.101818	1059
0.167742	1060			0.138182	1060
0.162366	1061			0.0909091	1061
0.170968	1062			0.127273	1062
0.151613	1063			0.105455	1063
0.173118	1064			0.123636	1064
0.172043	1065			0.112727	1065
0.164516	1066			0.141818	1066
0.167742	1067			0.0909091	1067
0.172043	1068			0.0945455	1068
0.175269	1069			0.116364	1069
0.166667	1070			0.134545	1070
0.166667	1071			0.145455	1071
0.177419	1072			0.105455	1072
0.174194	1073			0.12	1073
0.156989	1074			0.0945455	1074
0.176344	1075			0.109091	1075
0.147312	1076			0.152727	1076
0.17957	1077			0.105455	1077
0.182796	1078			0.123636	1078
0.175269	1079			0.112727	1079
0.151613	1080			0.116364	1080
0.165591	1081			0.0836364	1081
0.169892	1082			0.109091	1082
0.187097	1083			0.109091	1083
0.174194	1084			0.105455	1084
0.180645	1085			0.101818	1085
0.182796	1086			0.141818	1086
0.182796	1087			0.138182	1087
0.183871	1088			0.116364	1088
0.156989	1089			0.116364	1089
0.188172	1090			0.105455	1090
0.188172	1091			0.0909091	1091
0.191398	1092			0.0945455	1092
0.141935	1093			0.112727	1093
0.176344	1094			0.0945455	1094
0.167742	1095			0.109091	1095
0.155914	1096			0.141818	1096
0.178495	1097			0.105455	1097
0.195699	1098			0.0836364	1098
0.176344	1099			0.123636	1099
0.173118	1100			0.101818	1100
0.189247	1101			0.101818	1101
0.177419	1102			0.109091	1102
0.164516	1103			0.12	1103
0.168817	1104			0.127273	1104
0.172043	1105			0.134545	1105
0.177419	1106			0.138182	1106
0.177419	1107			0.123636	1107
0.175269	1108			0.123636	1108
0.167742	1109			0.127273	1109
0.169892	1110			0.123636	1110
0.180645	1111			0.105455	1111
0.173118	1112			0.0945455	1112
0.175269	1113			0.112727	1113
0.186022	1114			0.134545	1114
0.178495	1115			0.0872727	1115
0.182796	1116			0.0981818	1116
0.183871	1117			0.109091	1117
0.176344	1118			0.112727	1118
0.18172	1119			0.109091	1119
0.174194	1120			0.141818	1120
0.174194	1121			0.149091	1121
0.165591	1122			0.0909091	1122
0.174194	1123			0.0909091	1123
0.168817	1124			0.0981818	1124
0.152688	1125			0.116364	1125
0.170968	1126			0.0945455	1126
0.174194	1127			0.145455	1127
0.178495	1128			0.116364	1128
0.178495	1129			0.138182	1129
0.164516	1130			0.0872727	1130
0.184946	1131			0.0872727	1131
0.168817	1132			0.127273	1132
0.169892	1133			0.109091	1133
0.160215	1134			0.0981818	1134
0.170968	1135			0.12	1135
0.180645	1136			0.105455	1136
0.178495	1137			0.101818	1137
0.177419	1138			0.112727	1138
0.178495	1139			0.105455	1139
0.173118	1140			0.123636	1140
0.164516	1141			0.149091	1141
0.177419	1142			0.0909091	1142
0.176344	1143			0.127273	1143
0.164516	1144			0.130909	1144
0.164516	1145			0.109091	1145
0.178495	1146			0.152727	1146
0.196774	1147			0.08	1147
0.170968	1148			0.0909091	1148
0.163441	1149			0.123636	1149
0.175269	1150			0.145455	1150
0.166667	1151			0.105455	1151
0.16129	1152			0.138182	1152
0.163441	1153			0.109091	1153
0.172043	1154			0.0945455	1154
0.174194	1155			0.112727	1155
0.160215	1156			0.134545	1156
0.183871	1157			0.109091	1157
0.163441	1158			0.138182	1158
0.180645	1159			0.130909	1159
0.164516	1160			0.134545	1160
0.160215	1161			0.109091	1161
0.169892	1162			0.101818	1162
0.175269	1163			0.116364	1163
0.172043	1164			0.112727	1164
0.186022	1165			0.134545	1165
0.189247	1166			0.123636	1166
0.174194	1167			0.116364	1167
0.183871	1168			0.109091	1168
0.197849	1169			0.149091	1169
0.186022	1170			0.127273	1170
0.173118	1171			0.112727	1171
0.191398	1172			0.12	1172
0.169892	1173			0.123636	1173
0.206452	1174			0.141818	1174
0.162366	1175			0.101818	1175
0.163441	1176			0.130909	1176
0.160215	1177			0.105455	1177
0.184946	1178			0.109091	1178
0.167742	1179			0.127273	1179
0.177419	1180			0.16	1180
0.170968	1181			0.101818	1181
0.183871	1182			0.105455	1182
0.173118	1183			0.109091	1183
0.173118	1184			0.112727	1184
0.174194	1185			0.112727	1185
0.158065	1186			0.105455	1186
0.165591	1187			0.12	1187
0.175269	1188			0.109091	1188
0.155914	1189			0.109091	1189
0.168817	1190			0.138182	1190
0.177419	1191			0.138182	1191
0.170968	1192			0.112727	1192
0.153763	1193			0.0836364	1193
0.169892	1194			0.101818	1194
0.156989	1195			0.141818	1195
0.168817	1196			0.116364	1196
0.187097	1197			0.127273	1197
0.186022	1198			0.109091	1198
0.160215	1199			0.116364	1199
0.174194	1200			0.163636	1200
0.166667	1201			0.138182	1201
0.166667	1202			0.112727	1202
0.187097	1203			0.101818	1203
0.13871	1204			0.0909091	1204
0.162366	1205			0.130909	1205
0.16129	1206			0.112727	1206
0.172043	1207			0.130909	1207
0.194624	1208			0.138182	1208
0.16129	1209			0.105455	1209
0.18172	1210			0.112727	1210
0.17957	1211			0.149091	1211
0.18172	1212			0.112727	1212
0.18172	1213			0.105455	1213
0.172043	1214			0.101818	1214
0.158065	1215			0.145455	1215
0.180645	1216			0.112727	1216
0.15914	1217			0.127273	1217
0.150538	1218			0.101818	1218
0.162366	1219			0.0945455	1219
0.165591	1220			0.109091	1220
0.183871	1221			0.127273	1221
0.165591	1222			0.109091	1222
0.194624	1223			0.0981818	1223
0.165591	1224			0.0909091	1224
0.178495	1225			0.149091	1225
0.168817	1226			0.105455	1226
0.189247	1227			0.0981818	1227
0.180645	1228			0.127273	1228
0.164516	1229			0.156364	1229
0.182796	1230			0.130909	1230
0.155914	1231			0.0981818	1231
0.17957	1232			0.105455	1232
0.162366	1233			0.0981818	1233
0.187097	1234			0.101818	1234
0.163441	1235			0.0872727	1235
0.176344	1236			0.101818	1236
0.180645	1237			0.112727	1237
0.160215	1238			0.0836364	1238
0.182796	1239			0.0945455	1239
0.188172	1240			0.112727	1240
0.168817	1241			0.0945455	1241
0.164516	1242			0.152727	1242
0.183871	1243			0.0981818	1243
0.172043	1244			0.0945455	1244
0.18172	1245			0.109091	1245
0.175269	1246			0.127273	1246
0.175269	1247			0.141818	1247
0.177419	1248			0.0981818	1248
0.177419	1249			0.134545	1249
0.173118	1250			0.0981818	1250
0.16129	1251			0.130909	1251
0.178495	1252			0.0872727	1252
0.164516	1253			0.116364	1253
0.186022	1254			0.116364	1254
0.165591	1255			0.112727	1255
0.162366	1256			0.116364	1256
0.170968	1257			0.12	1257
0.169892	1258			0.101818	1258
0.154839	1259			0.112727	1259
0.168817	1260			0.123636	1260
0.17957	1261			0.141818	1261
0.183871	1262			0.101818	1262
0.180645	1263			0.0872727	1263
0.173118	1264			0.0872727	1264
0.170968	1265			0.109091	1265
0.167742	1266			0.112727	1266
0.148387	1267			0.12	1267
0.18172	1268			0.0836364	1268
0.153763	1269			0.130909	1269
0.166667	1270			0.134545	1270
0.191398	1271			0.123636	1271
0.195699	1272			0.0836364	1272
0.191398	1273			0.0945455	1273
0.158065	1274			0.101818	1274
0.174194	1275			0.116364	1275
0.18172	1276			0.123636	1276
0.165591	1277			0.12	1277
0.176344	1278			0.116364	1278
0.169892	1279			0.127273	1279
0.178495	1280			0.0909091	1280
0.16129	1281			0.123636	1281
0.175269	1282			0.0909091	1282
0.162366	1283			0.12	1283
0.182796	1284			0.0945455	1284
0.176344	1285			0.156364	1285
0.160215	1286			0.116364	1286
0.163441	1287			0.109091	1287
0.160215	1288			0.0981818	1288
0.180645	1289			0.123636	1289
0.149462	1290			0.123636	1290
0.2	1291			0.141818	1291
0.156989	1292			0.116364	1292
0.182796	1293			0.134545	1293
0.156989	1294			0.12	1294
0.167742	1295			0.105455	1295
0.173118	1296			0.0945455	1296
0.170968	1297			0.0909091	1297
0.167742	1298			0.123636	1298
0.176344	1299			0.130909	1299
0.175269	1300			0.141818	1300
0.172043	1301			0.116364	1301
0.187097	1302			0.112727	1302
0.189247	1303			0.116364	1303
0.172043	1304			0.109091	1304
0.164516	1305			0.0945455	1305
0.189247	1306			0.123636	1306
0.189247	1307			0.109091	1307
0.162366	1308			0.145455	1308
0.160215	1309			0.101818	1309
0.191398	1310			0.105455	1310
0.172043	1311			0.101818	1311
0.166667	1312			0.12	1312
0.177419	1313			0.149091	1313
0.189247	1314			0.127273	1314
0.164516	1315			0.112727	1315
0.176344	1316			0.105455	1316
0.162366	1317			0.12	1317
0.168817	1318			0.116364	1318
0.169892	1319			0.116364	1319
0.166667	1320			0.0909091	1320
0.17957	1321			0.112727	1321
0.175269	1322			0.130909	1322
0.170968	1323			0.109091	1323
0.176344	1324			0.112727	1324
0.169892	1325			0.141818	1325
0.160215	1326			0.109091	1326
0.191398	1327			0.127273	1327
0.165591	1328			0.112727	1328
0.143011	1329			0.123636	1329
0.176344	1330			0.0981818	1330
0.153763	1331			0.0981818	1331
0.170968	1332			0.130909	1332
0.174194	1333			0.0763636	1333
0.170968	1334			0.0872727	1334
0.156989	1335			0.105455	1335
0.16129	1336			0.123636	1336
0.163441	1337			0.101818	1337
0.152688	1338			0.138182	1338
0.18172	1339			0.134545	1339
0.162366	1340			0.112727	1340
0.16129	1341			0.149091	1341
0.162366	1342			0.12	1342
0.182796	1343			0.109091	1343
0.177419	1344			0.101818	1344
0.160215	1345			0.101818	1345
0.178495	1346			0.149091	1346
0.164516	1347			0.0872727	1347
0.18172	1348			0.0945455	1348
0.176344	1349			0.12	1349
0.165591	1350			0.127273	1350
0.177419	1351			0.134545	1351
0.166667	1352			0.145455	1352
0.163441	1353			0.123636	1353
0.175269	1354			0.123636	1354
0.184946	1355			0.130909	1355
0.17957	1356			0.0763636	1356
0.174194	1357			0.123636	1357
0.174194	1358			0.127273	1358
0.18172	1359			0.130909	1359
0.188172	1360			0.123636	1360
0.170968	1361			0.105455	1361
0.170968	1362			0.145455	1362
0.165591	1363			0.12	1363
0.160215	1364			0.112727	1364
0.16129	1365			0.116364	1365
0.175269	1366			0.152727	1366
0.17957	1367			0.109091	1367
0.180645	1368			0.149091	1368
0.188172	1369			0.116364	1369
0.182796	1370			0.101818	1370
0.17957	1371			0.12	1371
0.160215	1372			0.101818	1372
0.176344	1373			0.130909	1373
0.183871	1374			0.0981818	1374
0.166667	1375			0.0763636	1375
0.158065	1376			0.12	1376
0.16129	1377			0.0945455	1377
0.165591	1378			0.141818	1378
0.170968	1379			0.105455	1379
0.184946	1380			0.123636	1380
0.166667	1381			0.0981818	1381
0.162366	1382			0.123636	1382
0.174194	1383			0.116364	1383
0.186022	1384			0.141818	1384
0.190323	1385			0.0981818	1385
0.189247	1386			0.105455	1386
0.15914	1387			0.105455	1387
0.176344	1388			0.101818	1388
0.175269	1389			0.101818	1389
0.182796	1390			0.0690909	1390
0.160215	1391			0.127273	1391
0.167742	1392			0.0981818	1392
0.162366	1393			0.138182	1393
0.172043	1394			0.105455	1394
0.174194	1395			0.109091	1395
0.176344	1396			0.116364	1396
0.166667	1397			0.101818	1397
0.177419	1398			0.08	1398
0.172043	1399			0.109091	1399
0.170968	1400			0.123636	1400
0.153763	1401			0.0945455	1401
0.156989	1402			0.109091	1402
0.172043	1403			0.0945455	1403
0.189247	1404			0.0872727	1404
0.194624	1405			0.101818	1405
0.18172	1406			0.12	1406
0.168817	1407			0.130909	1407
0.155914	1408			0.123636	1408
0.163441	1409			0.127273	1409
0.154839	1410			0.12	1410
0.187097	1411			0.134545	1411
0.178495	1412			0.109091	1412
0.176344	1413			0.0945455	1413
0.172043	1414			0.105455	1414
0.183871	1415			0.130909	1415
0.175269	1416			0.12	1416
0.166667	1417			0.112727	1417
0.166667	1418			0.109091	1418
0.188172	1419			0.145455	1419
0.180645	1420			0.0872727	1420
0.17957	1421			0.123636	1421
0.168817	1422			0.0981818	1422
0.18172	1423			0.145455	1423
0.191398	1424			0.0872727	1424
0.170968	1425			0.134545	1425
0.175269	1426			0.130909	1426
0.176344	1427			0.0981818	1427
0.172043	1428			0.0981818	1428
0.184946	1429			0.116364	1429
0.170968	1430			0.112727	1430
0.17957	1431			0.12	1431
0.170968	1432			0.112727	1432
0.177419	1433			0.123636	1433
0.169892	1434			0.0981818	1434
0.194624	1435			0.127273	1435
0.189247	1436			0.112727	1436
0.151613	1437			0.112727	1437
0.165591	1438			0.0909091	1438
0.194624	1439			0.127273	1439
0.180645	1440			0.109091	1440
0.17957	1441			0.12	1441
0.172043	1442			0.130909	1442
0.189247	1443			0.112727	1443
0.173118	1444			0.0981818	1444
0.174194	1445			0.12	1445
0.173118	1446			0.0909091	1446
0.16129	1447			0.109091	1447
0.165591	1448			0.112727	1448
0.169892	1449			0.12	1449
0.172043	1450			0.12	1450
0.180645	1451			0.127273	1451
0.178495	1452			0.112727	1452
0.192473	1453			0.141818	1453
0.178495	1454			0.109091	1454
0.169892	1455			0.149091	1455
0.178495	1456			0.116364	1456
0.144086	1457			0.0981818	1457
0.173118	1458			0.130909	1458
0.170968	1459			0.0909091	1459
0.155914	1460			0.0909091	1460
0.178495	1461			0.0981818	1461
0.172043	1462			0.127273	1462
0.167742	1463			0.101818	1463
0.189247	1464			0.112727	1464
0.174194	1465			0.138182	1465
0.15914	1466			0.112727	1466
0.158065	1467			0.109091	1467
0.176344	1468			0.116364	1468
0.177419	1469			0.138182	1469
0.183871	1470			0.0981818	1470
0.158065	1471			0.0945455	1471
0.163441	1472			0.134545	1472
0.160215	1473			0.12	1473
0.183871	1474			0.101818	1474
0.192473	1475			0.116364	1475
0.163441	1476			0.16	1476
0.176344	1477			0.112727	1477
0.188172	1478			0.116364	1478
0.188172	1479			0.112727	1479
0.192473	1480			0.101818	1480
0.165591	1481			0.0763636	1481
0.17957	1482			0.12	1482
0.160215	1483			0.141818	1483
0.16129	1484			0.0945455	1484
0.176344	1485			0.0909091	1485
0.183871	1486			0.12	1486
0.188172	1487			0.145455	1487
0.165591	1488			0.134545	1488
0.169892	1489			0.0981818	1489
0.160215	1490			0.08	1490
0.173118	1491			0.105455	1491
0.170968	1492			0.130909	1492
0.169892	1493			0.127273	1493
0.173118	1494			0.105455	1494
0.183871	1495			0.130909	1495
0.146237	1496			0.127273	1496
0.173118	1497			0.109091	1497
0.177419	1498			0.130909	1498
0.173118	1499			0.152727	1499
0.182796	1500			0.105455	1500
0.165591	1501			0.134545	1501
0.178495	1502			0.116364	1502
0.173118	1503			0.134545	1503
0.172043	1504			0.0763636	1504
0.150538	1505			0.109091	1505
0.18172	1506			0.141818	1506
0.167742	1507			0.0909091	1507
0.174194	1508			0.127273	1508
0.182796	1509			0.0909091	1509
0.195699	1510			0.127273	1510
0.175269	1511			0.12	1511
0.177419	1512			0.12	1512
0.152688	1513			0.109091	1513
0.16129	1514			0.105455	1514
0.180645	1515			0.127273	1515
0.16129	1516			0.12	1516
0.169892	1517			0.12	1517
0.177419	1518			0.109091	1518
0.178495	1519			0.112727	1519
0.176344	1520			0.134545	1520
0.18172	1521			0.101818	1521
0.163441	1522			0.130909	1522
0.17957	1523			0.101818	1523
0.177419	1524			0.109091	1524
0.178495	1525			0.0836364	1525
0.173118	1526			0.141818	1526
0.183871	1527			0.130909	1527
0.173118	1528			0.123636	1528
0.165591	1529			0.112727	1529
0.182796	1530			0.141818	1530
0.170968	1531			0.0981818	1531
0.17957	1532			0.101818	1532
0.178495	1533			0.145455	1533
0.182796	1534			0.109091	1534
0.172043	1535			0.145455	1535
0.168817	1536			0.109091	1536
0.158065	1537			0.112727	1537
0.174194	1538			0.138182	1538
0.162366	1539			0.112727	1539
0.170968	1540			0.138182	1540
0.170968	1541			0.138182	1541
0.154839	1542			0.0981818	1542
0.183871	1543			0.167273	1543
0.174194	1544			0.12	1544
0.172043	1545			0.0981818	1545
0.173118	1546			0.127273	1546
0.174194	1547			0.0836364	1547
0.167742	1548			0.109091	1548
0.178495	1549			0.152727	1549
0.183871	1550			0.105455	1550
0.177419	1551			0.138182	1551
0.166667	1552			0.112727	1552
0.180645	1553			0.0945455	1553
0.155914	1554			0.112727	1554
0.182796	1555			0.130909	1555
0.15914	1556			0.112727	1556
0.176344	1557			0.08	1557
0.172043	1558			0.105455	1558
0.182796	1559			0.105455	1559
0.166667	1560			0.112727	1560
0.167742	1561			0.0981818	1561
0.160215	1562			0.0909091	1562
0.169892	1563			0.109091	1563
0.170968	1564			0.0981818	1564
0.172043	1565			0.116364	1565
0.167742	1566			0.130909	1566
0.197849	1567			0.130909	1567
0.194624	1568			0.109091	1568
0.16129	1569			0.105455	1569
0.17957	1570			0.134545	1570
0.174194	1571			0.116364	1571
0.166667	1572			0.116364	1572
0.168817	1573			0.116364	1573
0.172043	1574			0.116364	1574
0.192473	1575			0.105455	1575
0.163441	1576			0.123636	1576
0.167742	1577			0.134545	1577
0.18172	1578			0.12	1578
0.164516	1579			0.101818	1579
0.178495	1580			0.127273	1580
0.184946	1581			0.105455	1581
0.151613	1582			0.0872727	1582
0.170968	1583			0.105455	1583
0.160215	1584			0.101818	1584
0.191398	1585			0.112727	1585
0.163441	1586			0.0909091	1586
0.156989	1587			0.130909	1587
0.180645	1588			0.101818	1588
0.176344	1589			0.145455	1589
0.177419	1590			0.109091	1590
0.172043	1591			0.149091	1591
0.180645	1592			0.123636	1592
0.170968	1593			0.12	1593
0.163441	1594			0.105455	1594
0.156989	1595			0.127273	1595
0.18172	1596			0.105455	1596
0.183871	1597			0.109091	1597
0.167742	1598			0.112727	1598
0.176344	1599			0.101818	1599
0.168817	1600			0.0981818	1600
0.170968	1601			0.0981818	1601
0.173118	1602			0.08	1602
0.164516	1603			0.130909	1603
0.192473	1604			0.116364	1604
0.167742	1605			0.109091	1605
0.163441	1606			0.127273	1606
0.163441	1607			0.112727	1607
0.174194	1608			0.123636	1608
0.167742	1609			0.109091	1609
0.166667	1610			0.109091	1610
0.186022	1611			0.0909091	1611
0.176344	1612			0.127273	1612
0.188172	1613			0.141818	1613
0.169892	1614			0.130909	1614
0.15914	1615			0.134545	1615
0.173118	1616			0.116364	1616
0.190323	1617			0.0909091	1617
0.173118	1618			0.0981818	1618
0.168817	1619			0.134545	1619
0.180645	1620			0.116364	1620
0.183871	1621			0.101818	1621
0.177419	1622			0.145455	1622
0.192473	1623			0.105455	1623
0.172043	1624			0.109091	1624
0.166667	1625			0.08	1625
0.172043	1626			0.112727	1626
0.174194	1627			0.12	1627
0.176344	1628			0.116364	1628
0.188172	1629			0.145455	1629
0.175269	1630			0.127273	1630
0.178495	1631			0.101818	1631
0.162366	1632			0.116364	1632
0.177419	1633			0.134545	1633
0.188172	1634			0.116364	1634
0.160215	1635			0.0945455	1635
0.165591	1636			0.127273	1636
0.162366	1637			0.112727	1637
0.164516	1638			0.127273	1638
0.151613	1639			0.105455	1639
0.188172	1640			0.127273	1640
0.152688	1641			0.116364	1641
0.167742	1642			0.130909	1642
0.178495	1643			0.12	1643
0.164516	1644			0.127273	1644
0.153763	1645			0.109091	1645
0.178495	1646			0.134545	1646
0.160215	1647			0.123636	1647
0.143011	1648			0.109091	1648
0.173118	1649			0.138182	1649
0.164516	1650			0.0763636	1650
0.165591	1651			0.138182	1651
0.183871	1652			0.116364	1652
0.177419	1653			0.112727	1653
0.151613	1654			0.0836364	1654
0.194624	1655			0.141818	1655
0.153763	1656			0.141818	1656
0.172043	1657			0.12	1657
0.165591	1658			0.101818	1658
0.182796	1659			0.112727	1659
0.18172	1660			0.0981818	1660
0.158065	1661			0.116364	1661
0.177419	1662			0.138182	1662
0.192473	1663			0.101818	1663
0.152688	1664			0.138182	1664
0.150538	1665			0.141818	1665
0.184946	1666			0.149091	1666
0.163441	1667			0.112727	1667
0.169892	1668			0.134545	1668
0.153763	1669			0.0872727	1669
0.164516	1670			0.101818	1670
0.172043	1671			0.123636	1671
0.166667	1672			0.134545	1672
0.174194	1673			0.101818	1673
0.167742	1674			0.130909	1674
0.169892	1675			0.0981818	1675
0.17957	1676			0.112727	1676
0.165591	1677			0.109091	1677
0.187097	1678			0.112727	1678
0.172043	1679			0.112727	1679
0.167742	1680			0.0872727	1680
0.188172	1681			0.0981818	1681
0.187097	1682			0.109091	1682
0.177419	1683			0.134545	1683
0.169892	1684			0.134545	1684
0.158065	1685			0.116364	1685
0.191398	1686			0.0981818	1686
0.176344	1687			0.105455	1687
0.168817	1688			0.134545	1688
0.186022	1689			0.163636	1689
0.195699	1690			0.138182	1690
0.154839	1691			0.138182	1691
0.165591	1692			0.109091	1692
0.163441	1693			0.130909	1693
0.18172	1694			0.105455	1694
0.187097	1695			0.0872727	1695
0.175269	1696			0.138182	1696
0.176344	1697			0.116364	1697
0.165591	1698			0.130909	1698
0.173118	1699			0.134545	1699
0.177419	1700			0.109091	1700
0.177419	1701			0.12	1701
0.16129	1702			0.138182	1702
0.166667	1703			0.12	1703
0.166667	1704			0.116364	1704
0.180645	1705			0.130909	1705
0.18172	1706			0.101818	1706
0.17957	1707			0.12	1707
0.183871	1708			0.0836364	1708
0.191398	1709			0.127273	1709
0.173118	1710			0.141818	1710
0.167742	1711			0.138182	1711
0.178495	1712			0.12	1712
0.173118	1713			0.109091	1713
0.155914	1714			0.12	1714
0.165591	1715			0.134545	1715
0.173118	1716			0.101818	1716
0.169892	1717			0.0872727	1717
0.170968	1718			0.12	1718
0.16129	1719			0.127273	1719
0.176344	1720			0.112727	1720
0.180645	1721			0.112727	1721
0.166667	1722			0.149091	1722
0.183871	1723			0.112727	1723
0.178495	1724			0.0945455	1724
0.178495	1725			0.109091	1725
0.176344	1726			0.0909091	1726
0.183871	1727			0.0945455	1727
0.170968	1728			0.105455	1728
0.176344	1729			0.123636	1729
0.164516	1730			0.0981818	1730
0.153763	1731			0.0945455	1731
0.187097	1732			0.116364	1732
0.166667	1733			0.112727	1733
0.175269	1734			0.101818	1734
0.160215	1735			0.112727	1735
0.167742	1736			0.116364	1736
0.151613	1737			0.112727	1737
0.180645	1738			0.12	1738
0.163441	1739			0.0909091	1739
0.164516	1740			0.123636	1740
0.173118	1741			0.101818	1741
0.165591	1742			0.12	1742
0.189247	1743			0.123636	1743
0.163441	1744			0.16	1744
0.156989	1745			0.134545	1745
0.174194	1746			0.116364	1746
0.188172	1747			0.112727	1747
0.180645	1748			0.123636	1748
0.168817	1749			0.123636	1749
0.186022	1750			0.109091	1750
0.172043	1751			0.156364	1751
0.174194	1752			0.0872727	1752
0.176344	1753			0.112727	1753
0.172043	1754			0.105455	1754
0.180645	1755			0.0945455	1755
0.167742	1756			0.127273	1756
0.151613	1757			0.0981818	1757
0.176344	1758			0.130909	1758
0.173118	1759			0.141818	1759
0.163441	1760			0.0981818	1760
0.186022	1761			0.12	1761
0.186022	1762			0.116364	1762
0.172043	1763			0.123636	1763
0.167742	1764			0.127273	1764
0.146237	1765			0.105455	1765
0.168817	1766			0.127273	1766
0.201075	1767			0.105455	1767
0.182796	1768			0.109091	1768
0.172043	1769			0.123636	1769
0.188172	1770			0.101818	1770
0.178495	1771			0.127273	1771
0.18172	1772			0.127273	1772
0.167742	1773			0.101818	1773
0.186022	1774			0.0909091	1774
0.156989	1775			0.130909	1775
0.188172	1776			0.116364	1776
0.168817	1777			0.130909	1777
0.166667	1778			0.109091	1778
0.154839	1779			0.109091	1779
0.177419	1780			0.130909	1780
0.170968	1781			0.130909	1781
0.16129	1782			0.141818	1782
0.2	1783			0.123636	1783
0.174194	1784			0.116364	1784
0.174194	1785			0.105455	1785
0.183871	1786			0.116364	1786
0.173118	1787			0.109091	1787
0.186022	1788			0.0909091	1788
0.169892	1789			0.101818	1789
0.163441	1790			0.101818	1790
0.176344	1791			0.12	1791
0.175269	1792			0.116364	1792
0.183871	1793			0.149091	1793
0.180645	1794			0.116364	1794
0.183871	1795			0.12	1795
0.166667	1796			0.0945455	1796
0.165591	1797			0.0909091	1797
0.174194	1798			0.0763636	1798
0.15914	1799			0.138182	1799
0.172043	1800			0.123636	1800
0.178495	1801			0.105455	1801
0.174194	1802			0.138182	1802
0.188172	1803			0.112727	1803
0.170968	1804			0.109091	1804
0.162366	1805			0.116364	1805
0.198925	1806			0.167273	1806
0.18172	1807			0.116364	1807
0.175269	1808			0.130909	1808
0.168817	1809			0.109091	1809
0.154839	1810			0.0945455	1810
0.174194	1811			0.0981818	1811
0.169892	1812			0.112727	1812
0.191398	1813			0.12	1813
0.178495	1814			0.123636	1814
0.183871	1815			0.112727	1815
0.182796	1816			0.156364	1816
0.165591	1817			0.134545	1817
0.172043	1818			0.0909091	1818
0.186022	1819			0.134545	1819
0.173118	1820			0.0945455	1820
0.165591	1821			0.116364	1821
0.17957	1822			0.0945455	1822
0.163441	1823			0.152727	1823
0.173118	1824			0.105455	1824
0.190323	1825			0.109091	1825
0.164516	1826			0.0872727	1826
0.174194	1827			0.0872727	1827
0.155914	1828			0.141818	1828
0.175269	1829			0.105455	1829
0.170968	1830			0.105455	1830
0.173118	1831			0.12	1831
0.170968	1832			0.109091	1832
0.165591	1833			0.0981818	1833
0.165591	1834			0.116364	1834
0.168817	1835			0.112727	1835
0.158065	1836			0.101818	1836
0.166667	1837			0.0909091	1837
0.166667	1838			0.138182	1838
0.182796	1839			0.134545	1839
0.186022	1840			0.101818	1840
0.176344	1841			0.112727	1841
0.177419	1842			0.105455	1842
0.169892	1843			0.112727	1843
0.168817	1844			0.101818	1844
0.183871	1845			0.101818	1845
0.186022	1846			0.112727	1846
0.172043	1847			0.116364	1847
0.182796	1848			0.138182	1848
0.180645	1849			0.123636	1849
0.18172	1850			0.0981818	1850
0.162366	1851			0.123636	1851
0.166667	1852			0.16	1852
0.151613	1853			0.138182	1853
0.178495	1854			0.141818	1854
0.175269	1855			0.12	1855
0.166667	1856			0.0836364	1856
0.167742	1857			0.101818	1857
0.168817	1858			0.134545	1858
0.180645	1859			0.112727	1859
0.193548	1860			0.101818	1860
0.15914	1861			0.105455	1861
0.170968	1862			0.0945455	1862
0.191398	1863			0.0909091	1863
0.187097	1864			0.109091	1864
0.191398	1865			0.0909091	1865
0.156989	1866			0.163636	1866
0.180645	1867			0.112727	1867
0.172043	1868			0.109091	1868
0.177419	1869			0.0981818	1869
0.186022	1870			0.130909	1870
0.162366	1871			0.101818	1871
0.155914	1872			0.134545	1872
0.17957	1873			0.145455	1873
0.151613	1874			0.123636	1874
0.163441	1875			0.0945455	1875
0.187097	1876			0.112727	1876
0.163441	1877			0.116364	1877
0.158065	1878			0.116364	1878
0.158065	1879			0.12	1879
0.18172	1880			0.12	1880
0.172043	1881			0.127273	1881
0.180645	1882			0.127273	1882
0.170968	1883			0.123636	1883
0.177419	1884			0.0981818	1884
0.165591	1885			0.105455	1885
0.175269	1886			0.127273	1886
0.172043	1887			0.116364	1887
0.176344	1888			0.109091	1888
0.18172	1889			0.127273	1889
0.163441	1890			0.105455	1890
0.173118	1891			0.08	1891
0.18172	1892			0.112727	1892
0.193548	1893			0.101818	1893
0.173118	1894			0.109091	1894
0.167742	1895			0.0981818	1895
0.182796	1896			0.127273	1896
0.156989	1897			0.149091	1897
0.186022	1898			0.134545	1898
0.168817	1899			0.127273	1899
0.17957	1900			0.109091	1900
0.170968	1901			0.116364	1901
0.162366	1902			0.12	1902
0.178495	1903			0.105455	1903
0.174194	1904			0.12	1904
0.169892	1905			0.101818	1905
0.175269	1906			0.127273	1906
0.172043	1907			0.116364	1907
0.166667	1908			0.116364	1908
0.172043	1909			0.0909091	1909
0.164516	1910			0.130909	1910
0.177419	1911			0.130909	1911
0.173118	1912			0.12	1912
0.166667	1913			0.0981818	1913
0.15914	1914			0.0909091	1914
0.18172	1915			0.105455	1915
0.18172	1916			0.127273	1916
0.167742	1917			0.116364	1917
0.177419	1918			0.134545	1918
0.170968	1919			0.12	1919
0.165591	1920			0.112727	1920
0.15914	1921			0.105455	1921
0.18172	1922			0.149091	1922
0.178495	1923			0.123636	1923
0.172043	1924			0.109091	1924
0.178495	1925			0.112727	1925
0.173118	1926			0.0763636	1926
0.187097	1927			0.101818	1927
0.183871	1928			0.101818	1928
0.175269	1929			0.109091	1929
0.174194	1930			0.134545	1930
0.18172	1931			0.138182	1931
0.174194	1932			0.130909	1932
0.168817	1933			0.127273	1933
0.184946	1934			0.116364	1934
0.188172	1935			0.12	1935
0.164516	1936			0.116364	1936
0.170968	1937			0.156364	1937
0.176344	1938			0.112727	1938
0.13871	1939			0.0981818	1939
0.188172	1940			0.109091	1940
0.168817	1941			0.123636	1941
0.162366	1942			0.116364	1942
0.16129	1943			0.109091	1943
0.169892	1944			0.123636	1944
0.166667	1945			0.127273	1945
0.172043	1946			0.0872727	1946
0.189247	1947			0.123636	1947
0.180645	1948			0.105455	1948
0.174194	1949			0.141818	1949
0.16129	1950			0.127273	1950
0.172043	1951			0.127273	1951
0.174194	1952			0.0836364	1952
0.176344	1953			0.109091	1953
0.191398	1954			0.138182	1954
0.188172	1955			0.112727	1955
0.183871	1956			0.0654545	1956
0.173118	1957			0.112727	1957
0.184946	1958			0.101818	1958
0.176344	1959			0.130909	1959
0.172043	1960			0.105455	1960
0.166667	1961			0.123636	1961
0.167742	1962			0.149091	1962
0.175269	1963			0.130909	1963
0.17957	1964			0.101818	1964
0.163441	1965			0.12	1965
0.187097	1966			0.0872727	1966
0.156989	1967			0.112727	1967
0.16129	1968			0.138182	1968
0.164516	1969			0.141818	1969
0.169892	1970			0.112727	1970
0.177419	1971			0.0945455	1971
0.168817	1972			0.130909	1972
0.164516	1973			0.0981818	1973
0.165591	1974			0.149091	1974
0.18172	1975			0.0981818	1975
0.167742	1976			0.112727	1976
0.197849	1977			0.109091	1977
0.170968	1978			0.112727	1978
0.169892	1979			0.105455	1979
0.141935	1980			0.0981818	1980
0.165591	1981			0.105455	1981
0.170968	1982			0.109091	1982
0.166667	1983			0.123636	1983
0.160215	1984			0.127273	1984
0.173118	1985			0.109091	1985
0.154839	1986			0.0945455	1986
0.172043	1987			0.127273	1987
0.160215	1988			0.101818	1988
0.167742	1989			0.123636	1989
0.165591	1990			0.16	1990
0.15914	1991			0.116364	1991
0.178495	1992			0.156364	1992
0.205376	1993			0.141818	1993
0.176344	1994			0.145455	1994
0.175269	1995			0.116364	1995
0.186022	1996			0.123636	1996
0.170968	1997			0.152727	1997
[truncated: 3,002 more rows]

## Sheet: fig4
set	SW	WS	CGI
all	72	105	all
all	7	18	close500bp
all	5	13	close100bp
oneSNP	29	37	all
oneSNP	0	6	close500bp
oneSNP	0	6	close100bp
multiSNP	18	29	all
multiSNP	4	5	close500bp
multiSNP	3	3	close100bp

## Sheet: fig5
chr	size	matf1	patf1	matf2	patf2	matf3	patf3	mean_nco	row_sd	density_nco	V2	V3	density_co	nb_co_meiosis	nb_dsb_meiosis	density_dsb_meiosis
NC_044211.2	114020016	8.55054	2.9135	8.50991	0	11.3648	2.84325	5.697	4.39378	0.0499649	114020016	49	0.00795832	0.907407	6.60441	0.0579232
NC_044212.2	71569005	3.02828	6.06676	9.46432	5.74506	4.61191	38.7822	11.2831	13.6384	0.157653	71569005	40	0.01035	0.740741	12.0238	0.168003
NC_044213.2	151653088	8.17795	8.19314	5.58005	2.77631	12.9421	2.56618	6.70596	3.92723	0.044219	151653088	55	0.00671611	1.01852	7.72447	0.0509352
NC_044214.2	112598992	12.1106	0	2.97956	6.83691	8.41763	17.0746	7.90322	6.16314	0.0701891	112598992	55	0.00904554	1.01852	8.92174	0.0792346
NC_044215.2	70982421	0	5.70377	0	2.73991	0	3.57054	2.00237	2.39716	0.0282094	70982421	49	0.0127836	0.907407	2.90978	0.0409929
NC_044216.2	19491698	0	2.1777	3.18461	6.34065	0	0	1.95049	2.54013	0.100068	19491698	17	0.0161512	0.314815	2.26531	0.116219
NC_044217.2	61663524	15.9422	0	2.83054	2.64114	0	11.0217	5.40593	6.56163	0.0876682	61663524	46	0.0138145	0.851852	6.25778	0.101483
NC_044218.2	35592820	0	17.5575	4.49181	2.23564	2.21538	11.0505	6.25847	6.71492	0.175835	35592820	38	0.0197709	0.703704	6.96218	0.195606
NC_044219.2	37979234	7.10189	2.37688	0	2.62695	2.32226	7.15256	3.59676	2.89549	0.0947032	37979234	35	0.0170659	0.648148	4.2449	0.111769
NC_044220.2	31251066	0	0	4.60156	0	9.96997	6.86601	3.57292	4.26901	0.11433	31251066	41	0.0242955	0.759259	4.33218	0.138625
NC_044221.2	25529500	5.7862	5.81835	2.22794	6.72993	4.31332	2.30606	4.5303	1.91676	0.177454	25529500	25	0.0181344	0.462963	4.99326	0.195588
NC_044222.2	20543327	7.55591	7.53617	0	2.35311	2.42333	0	3.31142	3.4497	0.161192	20543327	18	0.0162259	0.333333	3.64475	0.177418
NC_044223.2	21108237	0	2.46713	0	0	4.32872	0	1.13264	1.8508	0.0536588	21108237	24	0.0210555	0.444444	1.57709	0.0747143
NC_044224.2	20384687	2.63414	0	0	0	6.50985	5.49518	2.43986	2.9596	0.119691	20384687	23	0.0208944	0.425926	2.86579	0.140585
NC_044225.2	18052104	2.87224	2.08333	3.14036	0	2.89838	0	1.83238	1.46333	0.101505	18052104	33	0.0338526	0.611111	2.4435	0.135358
NC_044226.2	16340488	2.82749	8.49521	0	7.37699	2.64386	0	3.55726	3.6235	0.217696	16340488	28	0.0317321	0.518519	4.07578	0.249428
NC_044227.2	13771869	0	2.4765	0	2.40619	2.11551	6.33894	2.22286	2.32094	0.161406	13771869	26	0.0349612	0.481481	2.70434	0.196367
NC_044229.2	11257394	0	0	0	0	2.26421	0	0.377368	0.92436	0.0335218	11257394	22	0.0361902	0.407407	0.784776	0.069712
NC_044230.2	11152170	5.9641	5.1721	5.21064	0	0	0	2.72447	2.99784	0.2443	11152170	24	0.0398527	0.444444	3.16892	0.284153
NC_044231.2	8335140	0	0	0	0	2.17398	0	0.36233	0.887524	0.0434702	8335140	25	0.0555435	0.462963	0.825293	0.0990137
NC_044232.2	14749488	4.5671	0	2.25025	2.26765	4.53063	4.4964	3.01867	1.85117	0.204663	14749488	30	0.0376661	0.555556	3.57423	0.242329
NC_044233.2	7924511	3.44145	2.79548	3.10699	0	2.7068	2.74869	2.46657	1.24016	0.311258	7924511	27	0.0630954	0.5	2.96657	0.374353
NC_044234.2	4608043	0	0	0	3.12061	2.81635	0	0.989493	1.53593	0.214732	4608043	18	0.0723373	0.333333	1.32283	0.287069
NC_044235.2	6804446	0	0	0	4.14302	2.67115	0	1.13569	1.81994	0.166905	6804446	27	0.0734814	0.5	1.63569	0.240386
NC_044236.2	7620594	0	2.53094	2.7614	0	4.77652	0	1.67814	1.99746	0.220212	7620594	28	0.0680417	0.518519	2.19666	0.288253
NC_044237.2	2880192	0	0	0	0	3.612	0	0.602	1.47459	0.209014	2880192	29	0.186459	0.537037	1.13904	0.395473
NC_044238.2	6804938	0	6.88184	0	0	2.43244	2.82793	2.0237	2.7093	0.297387	6804938	30	0.0816401	0.555556	2.57926	0.379027
NC_044239.2	5378928	0	0	0	7.15244	3.75756	3.7013	2.43522	2.946	0.452733	5378928	22	0.0757414	0.407407	2.84262	0.528474
NC_044240.2	5866305	0	0	2.72576	0	0	0	0.454293	1.11279	0.0774411	5866305	21	0.066292	0.388889	0.843182	0.143733
NC_044242.2	2636872	4.33351	0	0	0	0	0	0.722252	1.76915	0.273905	2636872	19	0.133435	0.351852	1.0741	0.40734

## Sheet: S2_fig
chrom	position	ref	alt	proband_allele_frequency	trio	stage
NC_044211.2	55046662	A	T	0.292	B1033_B657_B600	early_proband
NC_044216.2	18584082	G	A	0.536	B1035_B657_B600	early_proband
NC_054765.1	204134	T	G	0.286	B1034_B657_B600	early_proband
NC_044211.2	112384996	T	C	0.24	e87_B635_B1039	early_proband
NC_044240.2	387553	T	G	0.25	B1049_B629_B695	early_proband
NC_044213.2	100117600	G	C	0.3	B1051_B629_B695	early_proband
NC_044217.2	13926146	A	G	0.273	B1057_B629_B695	early_proband
NC_044221.2	12004535	A	C	0.364	e78_B628_B1026	early_proband
NC_044218.2	17975730	G	A	0.4	e50_B513_B1049	early_proband
NC_044217.2	53536197	C	A	0.2	e66_B1051_B670	early_proband
NC_044218.2	5352794	C	T	0.333	B1041_B610_B671	early_proband
NC_044213.2	1543051	G	T	0.318	B1029_B610_B671	early_proband
NC_044217.2	56294006	C	T	0.375	B1029_B610_B671	early_proband
NC_044232.2	1789540	C	A	0.3	B1040_B610_B671	early_proband
NC_044213.2	119640321	A	C	0.364	B1045_B610_B671	early_proband
NC_044215.2	53073257	G	T	0.242	B1045_B610_B671	early_proband
NC_044223.2	10124433	G	C	0.429	B1045_B610_B671	early_proband
NC_044214.2	96889087	G	T	0.391	e83_B645_B1041	early_proband
NC_044211.2	18142881	C	T	0.273	e91_B1046_B656	early_proband
NC_044213.2	146486810	G	A	0.357	e91_B1046_B656	early_proband
NC_044234.2	3442410	C	T	0.25	e91_B1046_B656	early_proband
NC_044236.2	504229	A	G	0.263	e35_B525_B1045	early_proband
NC_044227.2	8068686	T	G	0.4	B1061_B575_B615	early_proband
NC_044211.2	22663440	T	G	0.25	e39_B1047_B617	early_proband
NC_044219.2	37371817	T	G	0.308	e79_B1052_B593	early_proband
NC_044211.2	11088910	G	A	0.435	B1039_B657_B600	parental_germline
NC_044219.2	4066070	T	A	0.4	B1039_B657_B600	parental_germline
NC_044229.2	8751051	G	A	0.32	B1039_B657_B600	parental_germline
NC_044233.2	4162882	G	C	0.353	B1039_B657_B600	parental_germline
NC_044214.2	45995266	G	A	0.514	B1033_B657_B600	parental_germline
NC_044221.2	16060285	G	A	0.533	B1033_B657_B600	parental_germline
NC_044213.2	73909447	A	G	0.3	B1032_B657_B600	parental_germline
NC_044212.2	33509757	C	A	0.393	B1035_B657_B600	parental_germline
NC_044213.2	5381727	G	A	0.333	B1035_B657_B600	parental_germline
NC_044214.2	37022005	G	A	0.576	B1035_B657_B600	parental_germline
NC_044215.2	7140463	T	C	0.576	B1035_B657_B600	parental_germline
NC_044215.2	14180357	T	G	0.692	B1035_B657_B600	parental_germline
NC_044224.2	18076796	C	T	0.526	B1035_B657_B600	parental_germline
NC_044211.2	1829183	T	C	0.571	B1034_B657_B600	parental_germline
NC_044211.2	11088910	G	A	0.667	B1034_B657_B600	parental_germline
NC_044212.2	63700780	T	C	0.522	B1034_B657_B600	parental_germline
NC_044213.2	31490618	C	T	0.773	B1034_B657_B600	parental_germline
NC_044213.2	38835535	C	T	0.294	B1034_B657_B600	parental_germline
NC_044214.2	31407278	T	C	0.474	B1034_B657_B600	parental_germline
NC_044224.2	19833313	G	C	0.417	B1034_B657_B600	parental_germline
NC_044211.2	34761949	A	G	0.364	e87_B635_B1039	parental_germline
NC_044212.2	67536809	G	A	0.5	e87_B635_B1039	parental_germline
NC_044213.2	98611215	A	G	0.417	e87_B635_B1039	parental_germline
NC_044217.2	56504051	T	C	0.474	e87_B635_B1039	parental_germline
NC_044218.2	16149073	C	T	0.5	e87_B635_B1039	parental_germline
NC_044221.2	21250107	G	A	0.64	e87_B635_B1039	parental_germline
NC_044229.2	5337228	A	G	0.583	e87_B635_B1039	parental_germline
NC_044211.2	65767457	G	T	0.562	e81_B1032_B538	parental_germline
NC_044213.2	148929663	G	T	0.435	e81_B1032_B538	parental_germline
NC_044214.2	12974834	G	A	0.3	e81_B1032_B538	parental_germline
NC_044214.2	109768937	A	G	0.467	e81_B1032_B538	parental_germline
NC_044218.2	3035180	C	T	0.522	e81_B1032_B538	parental_germline
NC_044222.2	2341083	C	T	0.25	e81_B1032_B538	parental_germline
NC_044212.2	49746812	C	T	0.571	e89_B597_B1033	parental_germline
NC_044213.2	74280828	A	G	0.643	e89_B597_B1033	parental_germline
NC_044214.2	44325754	C	A	0.462	e89_B597_B1033	parental_germline
NC_044222.2	19613824	C	T	0.44	e89_B597_B1033	parental_germline
NC_044236.2	118978	C	A	0.235	e89_B597_B1033	parental_germline
NC_044236.2	7420375	C	A	0.182	e89_B597_B1033	parental_germline
NC_044239.2	817853	A	G	0.526	e89_B597_B1033	parental_germline
NC_044212.2	9561149	G	C	0.25	e60_B1035_B539	parental_germline
NC_044213.2	11146428	A	C	0.706	e60_B1035_B539	parental_germline
NC_044213.2	63974561	G	T	0.467	e60_B1035_B539	parental_germline
NC_044219.2	24425442	C	G	0.5	e60_B1035_B539	parental_germline
NC_044219.2	3157810	A	G	0.682	e86_B1034_B561	parental_germline
NC_044219.2	7026666	G	T	0.48	e86_B1034_B561	parental_germline
NC_044238.2	5066992	G	A	0.429	e86_B1034_B561	parental_germline
NC_044211.2	44639378	C	T	0.452	B1049_B629_B695	parental_germline
NC_044211.2	59857654	C	T	0.615	B1049_B629_B695	parental_germline
NC_044212.2	48454646	G	A	0.486	B1049_B629_B695	parental_germline
NC_044212.2	61098098	T	G	0.222	B1049_B629_B695	parental_germline
NC_044215.2	64737982	T	C	0.533	B1049_B629_B695	parental_germline
NC_044221.2	13476074	T	A	0.5	B1049_B629_B695	parental_germline
NC_044213.2	7769981	G	T	0.463	B1050_B629_B695	parental_germline
NC_044219.2	21198842	G	A	0.414	B1050_B629_B695	parental_germline
NC_044217.2	2741624	C	T	0.333	B1051_B629_B695	parental_germline
NC_044217.2	23277736	A	G	0.375	B1051_B629_B695	parental_germline
NC_044219.2	32662461	G	C	0.464	B1051_B629_B695	parental_germline
NC_044220.2	20495979	G	A	0.464	B1051_B629_B695	parental_germline
NC_044226.2	2098720	C	T	0.269	B1051_B629_B695	parental_germline
NC_044234.2	893065	G	A	0.6	B1051_B629_B695	parental_germline
NC_044213.2	110367736	T	C	0.529	B1056_B629_B695	parental_germline
NC_044215.2	4610239	T	C	0.429	B1056_B629_B695	parental_germline
NC_044224.2	4988166	T	C	0.176	B1056_B629_B695	parental_germline
NC_044212.2	38939439	C	T	0.308	B1057_B629_B695	parental_germline
NC_044217.2	31892007	G	C	0.625	B1057_B629_B695	parental_germline
NC_044219.2	34895280	T	C	0.5	B1057_B629_B695	parental_germline
NC_044211.2	45913852	C	A	0.467	e78_B628_B1026	parental_germline
NC_044211.2	50839955	G	A	0.556	e78_B628_B1026	parental_germline
NC_044227.2	5413529	T	A	0.643	e78_B628_B1026	parental_germline
NC_044212.2	1508211	C	T	0.526	e50_B513_B1049	parental_germline
NC_044212.2	8485147	A	G	0.385	e50_B513_B1049	parental_germline
NC_044222.2	2091000	T	C	0.25	e50_B513_B1049	parental_germline
NC_044214.2	82511847	G	A	0.435	e57_B663_B1050	parental_germline
NC_044232.2	12125940	C	T	0.481	e57_B663_B1050	parental_germline
NC_044214.2	91722552	T	G	0.438	e66_B1051_B670	parental_germline
NC_044217.2	32526757	C	T	0.364	e66_B1051_B670	parental_germline
NC_044221.2	23121800	G	A	0.385	e66_B1051_B670	parental_germline
NC_044228.2	979308	C	A	0.25	e66_B1051_B670	parental_germline
NC_054766.1	1152738	C	T	0.312	e66_B1051_B670	parental_germline
NC_044212.2	47130227	G	C	0.579	e80_B1056_B681	parental_germline
NC_044213.2	29523561	T	C	0.5	e80_B1056_B681	parental_germline
NC_044213.2	102566407	C	T	0.562	e80_B1056_B681	parental_germline
NC_044213.2	142446356	T	C	0.529	e80_B1056_B681	parental_germline
NC_044217.2	60201217	C	A	0.417	e80_B1056_B681	parental_germline
NC_044232.2	5542640	T	C	0.571	e80_B1056_B681	parental_germline
NC_044211.2	59314426	A	T	0.619	e85_B1057_B497	parental_germline
NC_044213.2	58212990	G	T	0.643	e85_B1057_B497	parental_germline
NC_044216.2	15107650	G	T	0.111	e85_B1057_B497	parental_germline
NC_044217.2	11730606	T	A	0.5	e85_B1057_B497	parental_germline
NC_044217.2	53383601	C	T	0.421	e85_B1057_B497	parental_germline
NC_044212.2	66903871	C	A	0.481	B1041_B610_B671	parental_germline
NC_044213.2	23664247	C	T	0.406	B1041_B610_B671	parental_germline
NC_044218.2	16477341	T	C	0.462	B1041_B610_B671	parental_germline
NC_044229.2	518640	G	A	0.4	B1041_B610_B671	parental_germline
NC_044215.2	62023469	G	C	0.438	B1029_B610_B671	parental_germline
NC_044211.2	63834860	T	G	0.697	B1046_B610_B671	parental_germline
NC_044212.2	44020206	G	A	0.5	B1046_B610_B671	parental_germline
NC_044213.2	125340911	G	A	0.578	B1046_B610_B671	parental_germline
NC_044217.2	57863427	G	T	0.464	B1046_B610_B671	parental_germline
NC_044219.2	23583310	A	G	0.594	B1046_B610_B671	parental_germline
NC_044222.2	2064635	T	G	0.278	B1046_B610_B671	parental_germline
NC_044213.2	66372348	C	T	0.407	B1040_B610_B671	parental_germline
NC_044214.2	82877453	G	A	0.294	B1040_B610_B671	parental_germline
NC_044212.2	70745035	C	T	0.367	B1045_B610_B671	parental_germline
NC_044216.2	3632278	C	T	0.2	B1045_B610_B671	parental_germline
NC_044217.2	5916067	C	T	0.429	B1045_B610_B671	parental_germline
NC_054768.1	33403	C	A	0.562	B1045_B610_B671	parental_germline
NC_044214.2	22537422	G	A	0.4	e83_B645_B1041	parental_germline
NC_044215.2	31302475	T	C	0.5	e83_B645_B1041	parental_germline
NC_044223.2	9109102	A	G	0.438	e83_B645_B1041	parental_germline
NC_044236.2	3729192	T	C	0.435	e83_B645_B1041	parental_germline
NC_044211.2	24959628	G	A	0.471	O1320_B496_B1029	parental_germline
NC_044213.2	28776512	C	T	0.333	O1320_B496_B1029	parental_germline
NC_044224.2	6802699	C	G	0.412	O1320_B496_B1029	parental_germline
NC_044214.2	19243896	T	C	0.6	e91_B1046_B656	parental_germline
NC_044214.2	74506684	A	C	0.5	e91_B1046_B656	parental_germline
NC_044214.2	109760670	C	A	0.429	e91_B1046_B656	parental_germline
NC_044217.2	9809175	G	A	0.25	e91_B1046_B656	parental_germline
NC_044225.2	12549878	A	G	0.538	e91_B1046_B656	parental_germline
NC_044211.2	23675940	G	A	0.643	e70_B1040_B511	parental_germline
NC_044211.2	46518224	C	T	0.417	e70_B1040_B511	parental_germline
NC_044211.2	86454195	G	T	0.333	e70_B1040_B511	parental_germline
NC_044214.2	16735642	G	A	0.562	e70_B1040_B511	parental_germline
NC_044217.2	10025265	G	T	0.692	e70_B1040_B511	parental_germline
NC_044217.2	10697977	G	A	0.6	e70_B1040_B511	parental_germline
NC_044220.2	23607901	C	T	0.4	e70_B1040_B511	parental_germline
NC_044235.2	2931522	C	A	0.667	e70_B1040_B511	parental_germline
NC_044212.2	60704078	A	G	0.538	e35_B525_B1045	parental_germline
NC_044213.2	83417729	C	T	0.643	e35_B525_B1045	parental_germline
NC_044215.2	44987128	G	C	0.417	e35_B525_B1045	parental_germline
NC_044214.2	58255970	T	A	0.5	B1063_B575_B615	parental_germline
NC_044215.2	916089	T	A	0.667	B1063_B575_B615	parental_germline
NC_044217.2	14465485	G	A	0.561	B1063_B575_B615	parental_germline
NC_044218.2	19511054	T	G	0.529	B1063_B575_B615	parental_germline
NC_044220.2	30773925	C	T	0.606	B1063_B575_B615	parental_germline
NC_044231.2	4405621	C	T	0.548	B1063_B575_B615	parental_germline
NC_044232.2	9258297	G	A	0.321	B1063_B575_B615	parental_germline
NC_044212.2	66770734	A	T	0.6	B1061_B575_B615	parental_germline
NC_044222.2	421635	T	C	0.538	B1061_B575_B615	parental_germline
NC_044225.2	14839481	C	T	0.5	B1061_B575_B615	parental_germline
NC_044236.2	2244223	C	T	0.25	B1061_B575_B615	parental_germline
NC_044238.2	5386882	G	A	0.48	B1061_B575_B615	parental_germline
NC_044211.2	64760574	A	C	0.357	B1047_B575_B615	parental_germline
NC_044213.2	149753126	A	G	0.3	B1047_B575_B615	parental_germline
NC_044213.2	151496191	G	A	0.607	B1047_B575_B615	parental_germline
NC_044214.2	77143387	G	A	0.214	B1047_B575_B615	parental_germline
NC_044215.2	356536	G	A	0.304	B1047_B575_B615	parental_germline
NC_044211.2	38112098	C	A	0.562	e75_B682_B1063	parental_germline
NC_044211.2	17093031	T	C	0.308	e45_B1053_B672	parental_germline
NC_044212.2	36031925	T	G	0.385	e45_B1053_B672	parental_germline
NC_044214.2	96116426	C	T	0.5	e45_B1053_B672	parental_germline
NC_044211.2	60397682	C	T	0.381	e82_B1061_B541	parental_germline
NC_044211.2	71714795	G	A	0.714	e82_B1061_B541	parental_germline
NC_044212.2	32800718	C	T	0.462	e82_B1061_B541	parental_germline
NC_044213.2	40400342	G	A	0.421	e82_B1061_B541	parental_germline
NC_044214.2	81036066	C	T	0.4	e82_B1061_B541	parental_germline
NC_044231.2	421909	A	T	0.565	e82_B1061_B541	parental_germline
NC_044211.2	16440193	A	C	0.389	e54_B1054_B551	parental_germline
NC_044212.2	50319176	G	A	0.714	e54_B1054_B551	parental_germline
NC_044217.2	25335979	A	T	0.263	e54_B1054_B551	parental_germline
NC_044221.2	4755667	G	A	0.619	e54_B1054_B551	parental_germline
NC_044225.2	15848640	G	T	0.611	e54_B1054_B551	parental_germline
NC_044226.2	7770303	C	A	0.4	e54_B1054_B551	parental_germline
NC_044234.2	4594756	C	T	0.556	e54_B1054_B551	parental_germline
NC_044211.2	7096181	G	A	0.471	e39_B1047_B617	parental_germline
NC_044211.2	75951970	G	C	0.684	e39_B1047_B617	parental_germline
NC_044212.2	685239	G	T	0.464	e39_B1047_B617	parental_germline
NC_044216.2	6105325	C	T	0.481	e39_B1047_B617	parental_germline
NC_044217.2	3379071	C	A	0.438	e39_B1047_B617	parental_germline
NC_044218.2	2848110	C	T	0.5	e39_B1047_B617	parental_germline
NC_044222.2	20203328	C	T	0.35	e39_B1047_B617	parental_germline
NC_044224.2	11213508	T	C	0.5	e39_B1047_B617	parental_germline
NC_044229.2	2740394	G	C	0.458	e39_B1047_B617	parental_germline
NC_044232.2	9792004	C	T	0.588	e39_B1047_B617	parental_germline
NC_054763.1	1670215	A	G	0.704	e39_B1047_B617	parental_germline
NC_044215.2	59934029	C	T	0.529	e79_B1052_B593	parental_germline

## Sheet: S3_fig
mtype	dnm_low	dnm_mid	dnm_high	poly_low	poly_mid	poly_high
C>A	0.0945537	0.139767	0.189569	0.112034	0.113322	0.114491
C>G	0.0377843	0.0695187	0.110145	0.0756674	0.0762371	0.0768101
C>T	0.267516	0.327586	0.393166	0.313887	0.316498	0.318779
T>A	0.0229827	0.0562149	0.0932245	0.0823084	0.0832873	0.0843155
T>C	0.146977	0.204819	0.265861	0.256537	0.258184	0.260241
T>G	0.0515576	0.0913842	0.137187	0.0780297	0.0788777	0.0797765
CpG>TpG	0.061284	0.101523	0.147105	0.071224	0.0735956	0.07606

## Sheet: S4_fig
See S2 Table

## Sheet: S5_fig
NC_044211.2	114020016	21640902	0.189799		NC_044211.2	114020016	75457720	0.661794
NC_044212.2	71569005	12935467	0.180741		NC_044212.2	71569005	47907635	0.669391
NC_044213.2	151653088	28428840	0.18746		NC_044213.2	151653088	100454565	0.662397
NC_044214.2	112598992	20522622	0.182263		NC_044214.2	112598992	75620408	0.67159
NC_044215.2	70982421	13086685	0.184365		NC_044215.2	70982421	47007578	0.662243
NC_044216.2	19491698	3730549	0.191392		NC_044216.2	19491698	13979533	0.717204
NC_044217.2	61663524	11008380	0.178523		NC_044217.2	61663524	41998206	0.681087
NC_044218.2	35592820	6291146	0.176753		NC_044218.2	35592820	24414721	0.685945
NC_044219.2	37979234	6721863	0.176988		NC_044219.2	37979234	26076711	0.686604
NC_044220.2	31251066	5622785	0.179923		NC_044220.2	31251066	21669897	0.693413
NC_044221.2	25529500	4610925	0.180612		NC_044221.2	25529500	18144894	0.710742
NC_044222.2	20543327	3543126	0.172471		NC_044222.2	20543327	14573231	0.70939
NC_044223.2	21108237	3939851	0.18665		NC_044223.2	21108237	14605797	0.691948
NC_044224.2	20384687	3648123	0.178964		NC_044224.2	20384687	14555050	0.714019
NC_044225.2	18052104	3425576	0.18976		NC_044225.2	18052104	12970753	0.718518
NC_044226.2	16340488	3085384	0.188818		NC_044226.2	16340488	11918206	0.729367
NC_044227.2	13771869	2631530	0.19108		NC_044227.2	13771869	10100842	0.73344
NC_044228.2	1095113	679185	0.620196		NC_044228.2	1095113	487460	0.445123
NC_044229.2	11257394	2365270	0.210108		NC_044229.2	11257394	8275173	0.735088
NC_044230.2	11152170	2298622	0.206114		NC_044230.2	11152170	8002924	0.717611
NC_044231.2	8335140	1535242	0.184189		NC_044231.2	8335140	6084846	0.730023
NC_044232.2	14749488	2926084	0.198385		NC_044232.2	14749488	10706401	0.725883
NC_044233.2	7924511	1720427	0.217102		NC_044233.2	7924511	5516427	0.696122
NC_044234.2	4608043	1259197	0.273261		NC_044234.2	4608043	3104158	0.673639
NC_044235.2	6804446	1759891	0.258638		NC_044235.2	6804446	4815898	0.707758
NC_044236.2	7620594	1866323	0.244905		NC_044236.2	7620594	5353756	0.702538
NC_044237.2	2880192	829187	0.287893		NC_044237.2	2880192	1798470	0.624427
NC_044238.2	6804938	1736555	0.25519		NC_044238.2	6804938	4924702	0.723695
NC_044239.2	5378928	1327598	0.246815		NC_044239.2	5378928	3546957	0.659417
NC_044240.2	5866305	1445245	0.246364		NC_044240.2	5866305	3836794	0.654039
NC_044242.2	2636872	830510	0.31496		NC_044242.2	2636872	1456139	0.552222
NC_044243.2	2225416	1048078	0.470958		NC_044243.2	2225416	923529	0.414992
NC_054763.1	1821854	861543	0.472894		NC_054763.1	1821854	666971	0.366095
NC_054764.1	2089234	1013796	0.485248		NC_054764.1	2089234	870891	0.416847
NC_054765.1	1248372	823448	0.659617		NC_054765.1	1248372	514739	0.412328
NC_054766.1	1299319	743837	0.572482		NC_054766.1	1299319	549273	0.422739
NC_054767.1	2564177	1134676	0.442511		NC_054767.1	2564177	727735	0.283808
NC_054768.1	1020380	682575	0.668942		NC_054768.1	1020380	354022	0.346951
NC_054769.1	1798728	1078594	0.599643		NC_054769.1	1798728	664072	0.36919

## Sheet: S6_fig
NC_044211.2	114020016	49		NC_044211.2	114016444	10064200	0.0882697
NC_044212.2	71569005	40		NC_044212.2	71568272	6233190	0.0870943
NC_044213.2	151653088	55		NC_044213.2	151648643	8853930	0.0583845
NC_044214.2	112598992	55		NC_044214.2	112598686	7744570	0.0687803
NC_044215.2	70982421	49		NC_044215.2	70980899	8098180	0.11409
NC_044216.2	19491698	17		NC_044216.2	19491368	5162470	0.264859
NC_044217.2	61663524	46		NC_044217.2	61662584	7051970	0.114364
NC_044218.2	35592820	38		NC_044218.2	35578023	7144350	0.200808
NC_044219.2	37979234	35		NC_044219.2	37978687	5271650	0.138805
NC_044220.2	31251066	41		NC_044220.2	31249295	5057310	0.161838
NC_044221.2	25529500	25		NC_044221.2	25529358	5613450	0.219882
NC_044222.2	20543327	18		NC_044222.2	20542529	4485680	0.218361
NC_044223.2	21108237	24		NC_044223.2	21102357	2807520	0.133043
NC_044224.2	20384687	23		NC_044224.2	20383721	5786440	0.283876
NC_044225.2	18052104	33		NC_044225.2	18051369	3132740	0.173546
NC_044226.2	16340488	28		NC_044226.2	16339011	3321670	0.203297
NC_044227.2	13771869	26		NC_044227.2	13771761	4349360	0.315817
NC_044228.2	1095113	5		NC_044228.2	1087597	136587	0.125586
NC_044229.2	11257394	22		NC_044229.2	11253426	5118380	0.454829
NC_044230.2	11152170	24		NC_044230.2	11151595	3162970	0.283634
NC_044231.2	8335140	25		NC_044231.2	8334267	3802280	0.456222
NC_044232.2	14749488	30		NC_044232.2	14748729	5533850	0.375209
NC_044233.2	7924511	27		NC_044233.2	7914483	3605860	0.455603
NC_044234.2	4608043	18		NC_044234.2	4594725	1788220	0.38919
NC_044235.2	6804446	27		NC_044235.2	6800456	2666150	0.392055
NC_044236.2	7620594	28		NC_044236.2	7619956	3576780	0.469396
NC_044237.2	2880192	29		NC_044237.2	2880123	1988870	0.69055
NC_044238.2	6804938	30		NC_044238.2	6804820	2578110	0.378865
NC_044239.2	5378928	22		NC_044239.2	5363960	1745010	0.325321
NC_044240.2	5866305	21		NC_044240.2	5865892	2794490	0.476396
NC_044242.2	2636872	19		NC_044242.2	2636816	687770	0.260834
NC_044243.2	2225416	20		NC_044243.2	2225167	398295	0.178996
NC_054763.1	1821854	30		NC_054763.1	1821585	483327	0.265333
NC_054764.1	2089234	19		NC_054764.1	2087776	494193	0.236708
NC_054765.1	1248372	19		NC_054765.1	1248295	141241	0.113147
NC_054766.1	1299319	16		NC_054766.1	1298934	241615	0.18601
NC_054767.1	2564177	21		NC_054767.1	2563602	427685	0.16683
NC_054768.1	1020380	17		NC_054768.1	1020270	142611	0.139778
NC_054769.1	1798728	17		NC_054769.1	1794582	260374	0.145089

[truncated: 19 more sheets: S7_fig, S8_fig, S9_fig, S10_fig, S11_fig, S12_fig, S13_fig, S14_fig, S15_fig, S16_fig, S17_fig, S18_fig, S19_fig, S20_fig, S22_fig, S23_fig, S24_fig, S25_fig, S26_fig]
