# Supplementary material for: Germline mutation rates and fine-scale recombination parameters in zebra finch
Source: PLoS Genet. 2025 Apr 15;21(4):e1011661. doi: 10.1371/journal.pgen.1011661 (PMC12047795; doi:10.1371/journal.pgen.1011661)
Supplement: S2 Data — (TXT) [file pgen.1011661.s035.txt]

macro	macro	macro	micro	micro	micro
Combined	0	2.25125e-08	Combined	0	1.08746e-06
Combined	0	2.32122e-07	Combined	0	1.29908e-05
Combined	0	2.85763e-06	Combined	0	1.46038e-06
Combined	0	6.95316e-07	Combined	0	1.66396e-05
Combined	0	7.21994e-08	Combined	0	1.72884e-06
Combined	6.594e-06	1.43032e-06	Combined	0	1.80858e-08
Combined	8.88107e-06	5.03292e-07	Combined	0	2.86065e-06
Combined	1.3188e-05	2.16533e-06	Combined	0	4.06057e-07
Combined	1.39725e-05	5.32672e-08	Combined	0	4.34498e-08
Combined	1.4088e-05	5.81362e-06	Combined	0	5.03738e-07
Combined	1.6217e-05	1.08909e-06	Combined	0	5.09263e-05
Combined	1.77621e-05	7.74462e-07	Combined	0	5.52372e-07
Combined	1.9782e-05	2.90034e-06	Combined	0	6.2553e-07
Combined	2.63112e-05	5.37555e-06	Combined	0	6.96717e-05
Combined	2.6376e-05	3.63534e-06	Combined	0	7.06127e-05
Combined	2.66432e-05	1.04563e-06	Combined	0	7.41733e-07
Combined	2.79451e-05	8.40219e-08	Combined	0	9.99179e-06
Combined	2.8176e-05	8.75712e-06	Combined	2.63302e-05	8.71718e-07
Combined	3.24341e-05	2.10598e-06	Combined	3.19989e-05	1.32669e-07
Combined	3.297e-05	4.37035e-06	Combined	3.91704e-05	2.64538e-05
Combined	3.50816e-05	1.25334e-05	Combined	4.86776e-05	3.76804e-08
Combined	3.55243e-05	1.3168e-06	Combined	4.90564e-05	1.61873e-06
Combined	3.9564e-05	5.10536e-06	Combined	5.13039e-05	3.37938e-05
Combined	4.19176e-05	1.14777e-07	Combined	5.26604e-05	1.33738e-06
Combined	4.2264e-05	1.17006e-05	Combined	5.53952e-05	4.50715e-06
Combined	4.38519e-05	1.96912e-05	Combined	6.11977e-05	4.67443e-09
Combined	4.44054e-05	1.58797e-06	Combined	6.39978e-05	2.21889e-07
Combined	4.6158e-05	5.84036e-06	Combined	6.7799e-05	1.43492e-05
Combined	4.86511e-05	3.12288e-06	Combined	7.26118e-05	1.28747e-06
Combined	5.26223e-05	2.68491e-05	Combined	7.83407e-05	3.99168e-05
Combined	5.2752e-05	6.57537e-06	Combined	7.89905e-05	1.80304e-06
Combined	5.32864e-05	1.85914e-06	Combined	8.88305e-05	0.000119032
Combined	5.58901e-05	1.45531e-07	Combined	8.96686e-05	1.20827e-06
Combined	5.6352e-05	1.46441e-05	Combined	9.59967e-05	3.11108e-07
Combined	5.9346e-05	7.31038e-06	Combined	9.73552e-05	5.72749e-08
Combined	6.13927e-05	2.82805e-05	Combined	9.81129e-05	1.15088e-05
Combined	6.21675e-05	2.13031e-06	Combined	0.000102608	5.0948e-05
Combined	6.48682e-05	4.13977e-06	Combined	0.000105321	2.2687e-06
Combined	6.594e-05	1.75724e-05	Combined	0.00011079	7.92684e-06
Combined	6.98626e-05	1.76286e-07	Combined	0.000117511	5.33798e-05
Combined	7.01631e-05	2.8321e-05	Combined	0.000119974	1.53334e-06
Combined	7.044e-05	1.75876e-05	Combined	0.000122395	1.14885e-08
Combined	7.10486e-05	2.40148e-06	Combined	0.000127996	4.00327e-07
Combined	7.2534e-05	2.1569e-05	Combined	0.000131223	5.2004e-06
Combined	7.89335e-05	2.83615e-05	Combined	0.000131651	2.73436e-06
Combined	7.9128e-05	2.17709e-05	Combined	0.000135598	2.58378e-05
Combined	7.99297e-05	2.67265e-06	Combined	0.000145224	1.94928e-06
Combined	8.10852e-05	5.15666e-06	Combined	0.000146033	7.68695e-08
Combined	8.38352e-05	2.07041e-07	Combined	0.000146952	0.000143869
Combined	8.4528e-05	2.05311e-05	Combined	0.000147169	1.28805e-05
Combined	8.5722e-05	2.19681e-05	Combined	0.000153912	5.87079e-05
Combined	8.77039e-05	2.8402e-05	Combined	0.000156681	6.68429e-05
Combined	8.88107e-05	2.94383e-06	Combined	0.000157981	1.21248e-05
Combined	9.2316e-05	2.21653e-05	Combined	0.000159995	8.04694e-07
Combined	9.64743e-05	2.84426e-05	Combined	0.000166186	1.13465e-05
Combined	9.73023e-05	6.17356e-06	Combined	0.000170465	0.000114683
Combined	9.76918e-05	3.215e-06	Combined	0.000177661	0.000119655
Combined	9.78077e-05	2.37796e-07	Combined	0.000179337	1.91469e-06
Combined	9.8616e-05	2.34746e-05	Combined	0.000183593	1.8567e-08
Combined	9.891e-05	2.23625e-05	Combined	0.000184311	3.01778e-05
Combined	0.000105245	2.85587e-05	Combined	0.000191993	3.56466e-06
Combined	0.000105504	2.25597e-05	Combined	0.00019471	9.64641e-08
Combined	0.000106573	3.9345e-06	Combined	0.000195852	8.03074e-05
Combined	0.00011178	2.6855e-07	Combined	0.000196226	1.4003e-05
Combined	0.000112098	2.27569e-05	Combined	0.000203397	3.73264e-05
Combined	0.000112704	2.64181e-05	Combined	0.000205216	5.90561e-05
Combined	0.000113519	7.19045e-06	Combined	0.000210641	4.82307e-05
Combined	0.000114015	2.91989e-05	Combined	0.000217835	2.61071e-06
Combined	0.000115454	6.01524e-06	Combined	0.000221581	1.26278e-05
Combined	0.000118692	2.29541e-05	Combined	0.000223992	6.32463e-06
Combined	0.000122785	2.99533e-05	Combined	0.000235022	9.00858e-05
Combined	0.000124335	6.30274e-06	Combined	0.000236874	0.000127324
Combined	0.000125286	2.31513e-05	Combined	0.000236972	6.62837e-05
Combined	0.000125753	2.99305e-07	Combined	0.000239948	2.32494e-06
Combined	0.000126792	2.93616e-05	Combined	0.000243388	1.16059e-07
Combined	0.000129736	8.20734e-06	Combined	0.000244791	5.94127e-08
Combined	0.000131556	3.07077e-05	Combined	0.000245282	1.40052e-05
Combined	0.00013188	2.33485e-05	Combined	0.000252382	5.18438e-08
Combined	0.000133216	6.4335e-06	Combined	0.000255991	9.08459e-06
Combined	0.000138474	2.35457e-05	Combined	0.000256519	5.94125e-05
Combined	0.000139725	3.3006e-07	Combined	0.000262447	8.67195e-06
Combined	0.000140326	3.14621e-05	Combined	0.000263302	8.43367e-05
Combined	0.00014088	3.23051e-05	Combined	0.000266492	0.000120278
Combined	0.000142097	6.56426e-06	Combined	0.000269006	5.0584e-06
Combined	0.000145068	2.37429e-05	Combined	0.000271196	4.88149e-05
Combined	0.000145953	9.22424e-06	Combined	0.000274193	9.32949e-05
Combined	0.000149097	3.22166e-05	Combined	0.000276976	1.31631e-05
Combined	0.000150978	6.69503e-06	Combined	0.000284249	0.000127744
Combined	0.000151662	2.39401e-05	Combined	0.00028799	1.18446e-05
Combined	0.000153698	3.60815e-07	Combined	0.000289632	8.83367e-05
Combined	0.000154968	3.52486e-05	Combined	0.000290447	3.27214e-06
Combined	0.000157867	3.2971e-05	Combined	0.000292066	1.35653e-07
Combined	0.000158256	2.41373e-05	Combined	0.000293904	0.000218067
Combined	0.000159859	6.82579e-06	Combined	0.000294339	1.40074e-05
Combined	0.00016217	1.02411e-05	Combined	0.000305988	1.03105e-07
Combined	0.00016485	2.43345e-05	Combined	0.000307823	5.94679e-05
Combined	0.000166637	3.37254e-05	Combined	0.000313363	9.6504e-05
Combined	0.00016767	3.91569e-07	Combined	0.000315962	0.000119516
Combined	0.00016874	6.95655e-06	Combined	0.000319989	1.46045e-05
Combined	0.000169056	3.8192e-05	Combined	0.000331624	0.000148971
Combined	0.000171444	2.45334e-05	Combined	0.000332371	1.36983e-05
Combined	0.000175408	3.44798e-05	Combined	0.000338995	6.03035e-05
Combined	0.000177621	7.08731e-06	Combined	0.000340743	1.55245e-07
Combined	0.000178038	2.66269e-05	Combined	0.00034093	0.000127015
Combined	0.000178387	1.1258e-05	Combined	0.000342292	0.000160645
Combined	0.000181643	4.22324e-07	Combined	0.000343395	1.40097e-05
Combined	0.000183144	4.11352e-05	Combined	0.000347199	2.05651e-05
Combined	0.000184178	3.52342e-05	Combined	0.000351988	1.73645e-05
Combined	0.000184632	2.82076e-05	Combined	0.000352533	9.97131e-05
Combined	0.000186503	7.21808e-06	Combined	0.000355322	0.000120653
Combined	0.000191226	2.864e-05	Combined	0.000358675	8.35942e-06
Combined	0.000192949	3.59886e-05	Combined	0.000359127	5.95232e-05
Combined	0.000194605	1.22749e-05	Combined	0.000359922	2.78409e-06
Combined	0.000195384	7.34884e-06	Combined	0.000363059	3.93357e-06
Combined	0.000195615	4.53079e-07	Combined	0.000367186	2.15026e-07
Combined	0.000197232	4.40785e-05	Combined	0.000368622	0.000201774
Combined	0.00019782	2.90725e-05	Combined	0.000378572	1.39418e-07
Combined	0.000201719	3.67431e-05	Combined	0.000378999	0.000150244
Combined	0.000204265	7.4796e-06	Combined	0.000379237	0.000104364
Combined	0.000204414	2.95049e-05	Combined	0.000383987	2.01245e-05
Combined	0.000209588	4.83833e-07	Combined	0.000387766	1.42335e-05
Combined	0.000210489	3.74975e-05	Combined	0.000389421	1.74779e-07
Combined	0.000210822	1.32918e-05	Combined	0.000391704	0.000102922
Combined	0.000211008	2.99374e-05	Combined	0.000392451	1.40119e-05
Combined	0.00021132	4.70217e-05	Combined	0.000393338	1.08966e-08
Combined	0.000213146	7.61036e-06	Combined	0.00039367	1.21435e-05
Combined	0.000217602	3.03698e-05	Combined	0.000394953	0.000240166
Combined	0.00021926	3.82519e-05	Combined	0.000406794	7.17921e-05
Combined	0.000222027	7.74113e-06	Combined	0.000410431	6.10833e-05
Combined	0.00022356	5.14588e-07	Combined	0.000415986	2.53266e-05
Combined	0.000224196	3.08023e-05	Combined	0.000421283	0.000240761
Combined	0.000225408	4.9965e-05	Combined	0.000421433	3.66568e-08
Combined	0.000227039	1.43087e-05	Combined	0.000426374	0.000154675
Combined	0.00022803	3.90063e-05	Combined	0.000428384	3.82989e-07
Combined	0.00023079	3.12347e-05	Combined	0.000430874	0.00017311
Combined	0.000230908	7.87189e-06	Combined	0.000435671	4.595e-06
Combined	0.000236801	3.97607e-05	Combined	0.000438098	1.94266e-07
Combined	0.000237384	3.16672e-05	Combined	0.000440856	0.000267108
Combined	0.000237533	5.45343e-07	Combined	0.000440888	1.4883e-06
Combined	0.000239496	5.29082e-05	Combined	0.000441508	1.40142e-05
Combined	0.000239789	8.00265e-06	Combined	0.000443162	1.47687e-05
Combined	0.000243256	1.66233e-05	Combined	0.000444153	0.000120904
Combined	0.000243978	3.20996e-05	Combined	0.000447613	0.000241336
Combined	0.000245571	4.05151e-05	Combined	0.000447985	2.60862e-05
Combined	0.00024867	8.13341e-06	Combined	0.000448343	1.16604e-05
Combined	0.000250572	3.25321e-05	Combined	0.000449529	6.2417e-08
Combined	0.000251506	5.76097e-07	Combined	0.000461735	6.42093e-05
Combined	0.000253584	5.49114e-05	Combined	0.000470044	0.000173124
Combined	0.000254341	4.12696e-05	Combined	0.000473749	0.000159571
Combined	0.000257166	3.29645e-05	Combined	0.000473943	0.000241911
Combined	0.000257551	8.26418e-06	Combined	0.000474593	8.32806e-05
Combined	0.000259473	3.67577e-05	Combined	0.000477624	8.81772e-08
Combined	0.000263112	4.2024e-05	Combined	0.000479896	2.88522e-06
Combined	0.00026376	3.3397e-05	Combined	0.000479984	2.68109e-05
Combined	0.000265478	6.06852e-07	Combined	0.000486776	2.13752e-07
Combined	0.000266432	8.39872e-06	Combined	0.000489581	5.50953e-07
Combined	0.000267672	5.5008e-05	Combined	0.000490564	1.40164e-05
Combined	0.000270354	3.38294e-05	Combined	0.000498557	1.5303e-05
Combined	0.000271882	4.27784e-05	Combined	0.000500273	0.000242487
Combined	0.000275313	8.7127e-06	Combined	0.000504763	2.26992e-07
Combined	0.00027569	5.74058e-05	Combined	0.00050572	1.13937e-07
Combined	0.000276948	3.42619e-05	Combined	0.000508282	5.24862e-06
Combined	0.000279451	6.37607e-07	Combined	0.000509215	0.000173138
Combined	0.000280652	4.35328e-05	Combined	0.000511395	0.00014064
Combined	0.00028176	5.50959e-05	Combined	0.000511983	2.75357e-05
Combined	0.000283542	3.46943e-05	Combined	0.000513039	6.73353e-05
Combined	0.000284194	9.12681e-06	Combined	0.000521124	0.000164467
Combined	0.000289423	4.42872e-05	Combined	0.000524893	1.56151e-05
Combined	0.000290136	3.51268e-05	Combined	0.000526604	0.000243062
Combined	0.000291907	7.80539e-05	Combined	0.000532983	0.000121155
Combined	0.000293075	9.54092e-06	Combined	0.000533816	1.39698e-07
Combined	0.000293423	6.68362e-07	Combined	0.000535454	2.33239e-07
Combined	0.000295848	5.51838e-05	Combined	0.000538012	1.29041e-05
Combined	0.00029673	3.55592e-05	Combined	0.000539621	1.40186e-05
Combined	0.000298193	4.50416e-05	Combined	0.000542392	9.47692e-05
Combined	0.000301957	9.95503e-06	Combined	0.000543981	2.82612e-05
Combined	0.000303324	3.59917e-05	Combined	0.000548385	0.000173152
Combined	0.000306964	4.57961e-05	Combined	0.000550779	7.18917e-07
Combined	0.000307396	6.99116e-07	Combined	0.000552934	0.000249285
Combined	0.000308124	9.87021e-05	Combined	0.000553952	1.56033e-05
Combined	0.000309918	4.43833e-05	Combined	0.000561911	1.65458e-07
Combined	0.000309936	5.52717e-05	Combined	0.000564343	7.04613e-05
Combined	0.000310838	1.03691e-05	Combined	0.000568498	0.000169412
Combined	0.000315734	4.65505e-05	Combined	0.00057598	2.89868e-05
Combined	0.000316512	5.00366e-05	Combined	0.000579264	0.0002511
Combined	0.000319719	1.08102e-05	Combined	0.000580894	5.51579e-06
Combined	0.000321368	7.29871e-07	Combined	0.000584131	2.52726e-07
Combined	0.000323106	5.01558e-05	Combined	0.000587556	0.000173166
Combined	0.000324024	5.53597e-05	Combined	0.000587808	0.000272039
Combined	0.000324341	0.00011935	Combined	0.000587851	1.52688e-05
Combined	0.000324504	4.73049e-05	Combined	0.000588677	1.40209e-05
Combined	0.0003286	1.12944e-05	Combined	0.000590007	1.91218e-07
Combined	0.0003297	5.02751e-05	Combined	0.00059987	2.98598e-06
Combined	0.000333275	4.80593e-05	Combined	0.000605594	0.000252914
Combined	0.000335341	7.60626e-07	Combined	0.000607979	2.97438e-05
Combined	0.000336294	5.03944e-05	Combined	0.000609347	1.5743e-05
Combined	0.000337481	1.17792e-05	Combined	0.000610191	0.000106258
Combined	0.000338112	5.54476e-05	Combined	0.000611977	6.05152e-05
Combined	0.000340558	0.000139998	Combined	0.000615647	7.13012e-05
Combined	0.000342045	4.88137e-05	Combined	0.000615873	0.000173857
Combined	0.000342888	5.05128e-05	Combined	0.000618102	2.16978e-07
Combined	0.000346362	1.2264e-05	Combined	0.000621814	0.000121406
Combined	0.000349313	1.25023e-06	Combined	0.000626726	0.00017318
Combined	0.000349482	5.06301e-05	Combined	0.000627681	1.34035e-05
Combined	0.000350816	4.95681e-05	Combined	0.000630954	4.19928e-06
Combined	0.0003522	5.55355e-05	Combined	0.000631924	0.000254728
Combined	0.000355243	1.27489e-05	Combined	0.000632809	2.72212e-07
Combined	0.000356076	5.07473e-05	Combined	0.000637734	1.43599e-05
Combined	0.000356775	0.000160646	Combined	0.000639978	3.5408e-05
Combined	0.000359586	5.03226e-05	Combined	0.000646198	2.42739e-07
Combined	0.00036267	5.08645e-05	Combined	0.000653506	5.63236e-06
Combined	0.000363286	4.71229e-06	Combined	0.000656117	1.90866e-05
Combined	0.000364124	1.32337e-05	Combined	0.000658254	0.000256542
Combined	0.000366288	5.56234e-05	Combined	0.000663248	0.000174651
Combined	0.000368356	5.1077e-05	Combined	0.000664742	1.5874e-05
Combined	0.000369264	5.09818e-05	Combined	0.000665896	0.000173194
Combined	0.000372992	0.00017248	Combined	0.000666951	7.13212e-05
Combined	0.000373005	1.42548e-05	Combined	0.000671977	3.70184e-05
Combined	0.000375858	5.1099e-05	Combined	0.000673175	7.4189e-05
Combined	0.000377127	5.18314e-05	Combined	0.000674293	2.68499e-07
Combined	0.000377258	8.63356e-06	Combined	0.00067799	0.000117746
Combined	0.000380376	5.57114e-05	Combined	0.000681486	2.91699e-07
Combined	0.000381886	1.60092e-05	Combined	0.00068186	0.000185353
Combined	0.000382452	5.12162e-05	Combined	0.000684585	0.000258356
Combined	0.000385897	5.25858e-05	Combined	0.00068679	1.45825e-05
Combined	0.000389046	5.13335e-05	Combined	0.000694398	3.11385e-05
Combined	0.000389209	0.000178269	Combined	0.000702389	2.94259e-07
Combined	0.000390767	1.77635e-05	Combined	0.000703976	3.97782e-05
Combined	0.000391231	1.25548e-05	Combined	0.000705067	0.000173208
Combined	0.000394464	5.57993e-05	Combined	0.000710623	0.000176634
Combined	0.000394668	5.33402e-05	Combined	0.000710644	0.000121657
Combined	0.00039564	5.14507e-05	Combined	0.000710915	0.000259099
Combined	0.000399648	1.95125e-05	Combined	0.000717349	1.39029e-05
Combined	0.000402234	5.1568e-05	Combined	0.000718255	7.13411e-05
Combined	0.000403438	5.40946e-05	Combined	0.000719844	3.08674e-06
Combined	0.000405203	1.64761e-05	Combined	0.000720138	1.60051e-05
Combined	0.000405426	0.000194744	Combined	0.000726118	5.74882e-06
Combined	0.000408529	2.05559e-05	Combined	0.000730164	3.11186e-07
Combined	0.000408552	5.58872e-05	Combined	0.000730484	3.20019e-07
Combined	0.000408828	5.16852e-05	Combined	0.000734372	8.76358e-05
Combined	0.000412208	5.48491e-05	Combined	0.000734761	0.000276971
Combined	0.000415422	5.18625e-05	Combined	0.000734814	2.90494e-05
Combined	0.00041741	2.1411e-05	Combined	0.000735846	1.4805e-05
Combined	0.000419176	2.03974e-05	Combined	0.000735975	4.36932e-05
Combined	0.000420979	5.56035e-05	Combined	0.000737245	0.000259716
Combined	0.000421643	0.000209338	Combined	0.000744237	0.000173222
Combined	0.000422016	5.22361e-05	Combined	0.000745789	0.000122461
Combined	0.00042264	5.59751e-05	Combined	0.000757145	8.76157e-06
Combined	0.000426292	2.22661e-05	Combined	0.000757998	0.000178948
Combined	0.00042861	5.24992e-05	Combined	0.000758474	0.000157802
Combined	0.000429749	5.63579e-05	Combined	0.00075858	3.45779e-07
Combined	0.000433148	2.43186e-05	Combined	0.000763575	0.000260333
Combined	0.000435173	2.31212e-05	Combined	0.000767974	4.61628e-05
Combined	0.000435204	5.26694e-05	Combined	0.000769558	7.13611e-05
Combined	0.000436728	5.6063e-05	Combined	0.000775533	1.61361e-05
Combined	0.00043786	0.00023488	Combined	0.000778842	3.30673e-07
Combined	0.000438519	5.71123e-05	Combined	0.000783407	0.000173237
Combined	0.000441798	5.28382e-05	Combined	0.000784903	1.50276e-05
Combined	0.000444054	2.39763e-05	Combined	0.000786676	3.7154e-07
Combined	0.000447121	2.82399e-05	Combined	0.00078734	2.26481e-05
Combined	0.00044729	5.78667e-05	Combined	0.000789905	0.00026095
Combined	0.000448392	5.3007e-05	Combined	0.00079557	0.000144384
Combined	0.000450816	5.6151e-05	Combined	0.00079873	5.86528e-06
Combined	0.000452935	2.48315e-05	Combined	0.000799475	0.000121909
Combined	0.000454077	0.000298398	Combined	0.000799973	4.6467e-05
Combined	0.000454986	5.31758e-05	Combined	0.000805373	0.000187421
Combined	0.00045606	5.86211e-05	Combined	0.000807018	1.44023e-05
Combined	0.000461093	3.21612e-05	Combined	0.000813588	0.000122473
Combined	0.00046158	5.33446e-05	Combined	0.000814771	3.973e-07
Combined	0.000461816	2.6033e-05	Combined	0.000816236	0.000261567
Combined	0.000464831	5.93756e-05	Combined	0.000820862	7.13811e-05
Combined	0.000464904	5.62389e-05	Combined	0.000822578	0.000173258
Combined	0.000468174	5.35133e-05	Combined	0.000827519	3.50159e-07
Combined	0.000470294	0.000361917	Combined	0.000830928	1.62671e-05
Combined	0.000470697	2.8317e-05	Combined	0.000831972	4.67601e-05
Combined	0.000473601	6.013e-05	Combined	0.000833959	1.52502e-05
Combined	0.000474768	5.36821e-05	Combined	0.000839818	3.1875e-06
Combined	0.000475066	3.74629e-05	Combined	0.000842566	0.000262184
Combined	0.000478992	5.63268e-05	Combined	0.000842867	4.2306e-07
Combined	0.000479578	3.15583e-05	Combined	0.000852325	0.000213999
Combined	0.000481362	5.38515e-05	Combined	0.000852748	0.000193681
Combined	0.000482371	6.08844e-05	Combined	0.000856768	0.000265163
Combined	0.000486511	0.000425435	Combined	0.000861748	0.000173509
Combined	0.000487956	5.40245e-05	Combined	0.000863971	4.70532e-05
Combined	0.000488459	3.6111e-05	Combined	0.000868896	0.000262802
Combined	0.000489039	5.99217e-05	Combined	0.000870962	4.4882e-07
Combined	0.000491142	6.16388e-05	Combined	0.000871341	5.98174e-06
Combined	0.00049308	5.64147e-05	Combined	0.000872166	7.14011e-05
Combined	0.00049455	5.43484e-05	Combined	0.000876197	3.69646e-07
Combined	0.00049734	5.24125e-05	Combined	0.000881387	0.000122485
Combined	0.000499912	6.23932e-05	Combined	0.000881713	0.000281902
Combined	0.000501144	5.47811e-05	Combined	0.000881776	4.28299e-05
Combined	0.000502728	0.000474766	Combined	0.000883016	1.54728e-05
Combined	0.000503011	6.69123e-05	Combined	0.000883335	1.33239e-05
Combined	0.000506221	5.40287e-05	Combined	0.000886323	1.63981e-05
Combined	0.000507168	5.65027e-05	Combined	0.000888305	0.00012216
Combined	0.000507738	5.52261e-05	Combined	0.000895226	0.000263419
Combined	0.000508683	6.31476e-05	Combined	0.000895969	4.73463e-05
Combined	0.000514332	5.5676e-05	Combined	0.000896686	1.49017e-05
Combined	0.000515102	5.52919e-05	Combined	0.000899058	4.7458e-07
Combined	0.000516984	6.70744e-05	Combined	0.000900123	0.000196392
Combined	0.000517453	6.39021e-05	Combined	0.000900919	0.000174848
Combined	0.000518945	0.000500656	Combined	0.000917965	0.000504866
Combined	0.000520926	5.6126e-05	Combined	0.000918564	3.64067e-05
Combined	0.000521256	5.65906e-05	Combined	0.000921556	0.000264038
Combined	0.000523983	5.65551e-05	Combined	0.00092347	7.14211e-05
Combined	0.000526223	6.46565e-05	Combined	0.000924875	3.89133e-07
Combined	0.00052752	5.65761e-05	Combined	0.000927153	5.00341e-07
Combined	0.000530956	6.72364e-05	Combined	0.000927968	4.76394e-05
Combined	0.000532864	5.78184e-05	Combined	0.000932072	1.56953e-05
Combined	0.000534114	5.70261e-05	Combined	0.000940089	0.000178615
Combined	0.000534994	6.54109e-05	Combined	0.000941718	1.65291e-05
Combined	0.000535162	0.000537216	Combined	0.000943953	6.0982e-06
Combined	0.000535344	5.66783e-05	Combined	0.000947497	0.000199616
Combined	0.000540708	5.74761e-05	Combined	0.000947886	0.000264728
Combined	0.000541746	5.90816e-05	Combined	0.000949185	0.000123618
Combined	0.000543764	6.61653e-05	Combined	0.000955249	5.26101e-07
Combined	0.000544929	6.73985e-05	Combined	0.000959792	3.28826e-06
Combined	0.000547302	5.79261e-05	Combined	0.000959967	4.79325e-05
Combined	0.000549432	5.67615e-05	Combined	0.000973552	4.08619e-07
Combined	0.000550627	7.26678e-05	Combined	0.000974217	0.000266087
Combined	0.000551379	0.000548542	Combined	0.000974774	7.14411e-05
Combined	0.000552535	6.69197e-05	Combined	0.000977136	0.000122411
Combined	0.000553896	5.83762e-05	Combined	0.000979163	0.000505417
Combined	0.000558901	6.75605e-05	Combined	0.000979259	0.000184689
Combined	0.000559508	8.90597e-05	Combined	0.000981129	1.59179e-05
Combined	0.00056049	5.88262e-05	Combined	0.000983344	5.51861e-07
Combined	0.000561305	6.76741e-05	Combined	0.000986355	1.54012e-05
Combined	0.00056352	5.68328e-05	Combined	0.000991966	4.82256e-05
Combined	0.000567084	5.94188e-05	Combined	0.000994872	0.000207355
Combined	0.000567596	0.0005598	Combined	0.000997114	1.66601e-05
Combined	0.000568389	9.10292e-05	Combined	0.00100055	0.000267569
Combined	0.000570075	6.84286e-05	Combined	0.00100953	1.78853e-05
Combined	0.000572874	6.77226e-05	Combined	0.00101144	5.77621e-07
Combined	0.000573678	6.16238e-05	Combined	0.00101656	6.21466e-06
Combined	0.00057727	9.2332e-05	Combined	0.00101698	0.000126419
Combined	0.000577608	5.6869e-05	Combined	0.00101843	0.000206562
Combined	0.000578846	6.9183e-05	Combined	0.00102223	4.28106e-07
Combined	0.000580272	6.3829e-05	Combined	0.00102279	0.000218889
Combined	0.000583814	0.000571023	Combined	0.00102397	4.85187e-05
Combined	0.000586151	9.36349e-05	Combined	0.00102608	7.14618e-05
Combined	0.000586846	6.78846e-05	Combined	0.00102688	0.00026905
Combined	0.000586866	6.60343e-05	Combined	0.00102866	0.0003406
Combined	0.000587616	6.99374e-05	Combined	0.00102874	5.03176e-05
Combined	0.000591696	5.68972e-05	Combined	0.00103019	1.61405e-05
Combined	0.00059346	6.82395e-05	Combined	0.00103954	6.03382e-07
Combined	0.000595032	9.49377e-05	Combined	0.00104036	0.000511343
Combined	0.000596387	7.06918e-05	Combined	0.0010416	4.17118e-05
Combined	0.000600031	0.000582085	Combined	0.00104225	0.000211156
Combined	0.000600054	6.96798e-05	Combined	0.00104979	6.15161e-05
Combined	0.000600819	6.80467e-05	Combined	0.00105251	1.67911e-05
Combined	0.000603913	9.62406e-05	Combined	0.00105321	0.000270532
Combined	0.000605157	7.14458e-05	Combined	0.00105596	4.88118e-05
Combined	0.000605784	5.69253e-05	Combined	0.0010576	0.000207315
Combined	0.000606648	7.02182e-05	Combined	0.00106597	0.00012813
Combined	0.000612794	0.000101175	Combined	0.00106763	6.29142e-07
Combined	0.000613242	7.07565e-05	Combined	0.00107091	4.47593e-07
Combined	0.000613927	7.21999e-05	Combined	0.00107602	1.59007e-05
Combined	0.000614791	6.85268e-05	Combined	0.00107738	7.15379e-05
Combined	0.000616248	0.000592794	Combined	0.00107924	1.63628e-05
Combined	0.000619836	7.12949e-05	Combined	0.00107954	0.000272014
Combined	0.000619872	5.69535e-05	Combined	0.00107977	3.38902e-06
Combined	0.000621675	0.000102986	Combined	0.00108478	0.00012922
Combined	0.000622698	7.29539e-05	Combined	0.00108796	4.91049e-05
Combined	0.00062643	7.18333e-05	Combined	0.00108918	6.33112e-06
Combined	0.000628764	8.69237e-05	Combined	0.00108962	0.000214958
Combined	0.000630556	0.000104279	Combined	0.00109573	6.54902e-07
Combined	0.000631468	8.53763e-05	Combined	0.00109677	0.000208037
Combined	0.000632465	0.000603496	Combined	0.00110156	0.000640619
Combined	0.000633024	7.65388e-05	Combined	0.00110587	0.000273494
Combined	0.00063396	5.69817e-05	Combined	0.0011079	1.69221e-05
Combined	0.000639437	0.000110296	Combined	0.00111958	4.67079e-07
Combined	0.000639618	8.03301e-05	Combined	0.00111996	4.9398e-05
Combined	0.000640238	0.000106991	Combined	0.00112382	6.80662e-07
Combined	0.000642736	0.000103608	Combined	0.0011283	1.64827e-05
Combined	0.000646212	8.12054e-05	Combined	0.00112869	7.24315e-05
Combined	0.000648048	5.70099e-05	Combined	0.0011322	0.000274961
Combined	0.000648318	0.000128214	Combined	0.00113572	2.24318e-05
Combined	0.000648682	0.000631667	Combined	0.00113594	0.000208759
Combined	0.000649009	0.000122125	Combined	0.001137	0.000218759
Combined	0.000652806	8.20807e-05	Combined	0.00113771	0.00021124
Combined	0.000656709	0.000103625	Combined	0.00115192	7.06422e-07
Combined	0.000657199	0.000131172	Combined	0.00115196	4.96911e-05
Combined	0.000657779	0.000123704	Combined	0.00115258	0.000132022
Combined	0.0006594	8.2956e-05	Combined	0.0011548	0.000166891
Combined	0.000662136	5.70381e-05	Combined	0.00115853	0.000276426
Combined	0.000664899	0.000635814	Combined	0.00116179	6.44758e-06
Combined	0.000665994	8.38313e-05	Combined	0.00116276	0.000641067
Combined	0.000666081	0.00013413	Combined	0.0011633	1.70532e-05
Combined	0.00066655	0.000125258	Combined	0.00116569	1.64002e-05
Combined	0.000670681	0.000103631	Combined	0.00116826	4.86566e-07
Combined	0.000672588	8.67018e-05	Combined	0.00117511	0.000209481
Combined	0.000674962	0.000137087	Combined	0.00117562	0.000414383
Combined	0.00067532	0.000126813	Combined	0.0011757	5.14449e-05
Combined	0.000676224	5.70662e-05	Combined	0.00117735	1.65493e-05
Combined	0.000679182	9.27722e-05	Combined	0.00117999	7.71107e-05
Combined	0.000681116	0.000648387	Combined	0.00118001	7.32183e-07
Combined	0.000683843	0.000140045	Combined	0.00118101	7.73259e-05
Combined	0.00068409	0.000128368	Combined	0.00118396	4.99842e-05
Combined	0.000684654	0.000103636	Combined	0.00118437	0.000222565
Combined	0.000685776	9.39391e-05	Combined	0.00118486	0.00027789
Combined	0.000690312	5.70944e-05	Combined	0.00119326	0.000233191
Combined	0.00069237	9.51061e-05	Combined	0.00119974	3.48978e-06
Combined	0.000692724	0.000143003	Combined	0.00120811	7.57943e-07
Combined	0.000692861	0.000129922	Combined	0.00121119	0.000279354
Combined	0.000697333	0.000660972	Combined	0.00121428	0.000210204
Combined	0.000698626	0.000103642	Combined	0.00121596	5.02773e-05
Combined	0.000698964	9.73885e-05	Combined	0.00121694	5.06053e-07
Combined	0.000701605	0.000145961	Combined	0.00121869	1.71842e-05
Combined	0.000701631	0.000131477	Combined	0.00122038	0.000134769
Combined	0.0007044	5.71226e-05	Combined	0.00122395	0.000641514
Combined	0.000705558	0.000100634	Combined	0.00122641	2.11799e-05
Combined	0.000710402	0.000133031	Combined	0.00123129	8.06479e-05
Combined	0.000710486	0.000148918	Combined	0.00123175	0.000227091
Combined	0.000712152	0.000101867	Combined	0.0012344	6.56404e-06
Combined	0.000712599	0.000103648	Combined	0.0012362	1.2575e-06
Combined	0.00071355	0.000667195	Combined	0.00123752	0.000280818
Combined	0.000718488	5.71508e-05	Combined	0.00124363	0.000178442
Combined	0.000718746	0.000103093	Combined	0.00124796	5.05704e-05
Combined	0.000719172	0.000134586	Combined	0.00125345	0.000210926
Combined	0.000719367	0.000151876	Combined	0.00125536	1.68996e-05
Combined	0.00072534	0.00010432	Combined	0.00126191	2.69776e-05
Combined	0.000726572	0.000103653	Combined	0.00126385	0.000282282
Combined	0.000727942	0.000136141	Combined	0.0012643	1.05734e-05
Combined	0.000728248	0.000155904	Combined	0.00126562	5.25539e-07
Combined	0.000729767	0.000672847	Combined	0.00127409	1.73152e-05
Combined	0.000731934	0.000105547	Combined	0.00127547	2.59509e-05
Combined	0.000732576	5.71789e-05	Combined	0.00127912	0.000234623
Combined	0.000736713	0.000137695	Combined	0.00127996	5.08635e-05
Combined	0.000737129	0.000163273	Combined	0.0012826	8.1025e-05
Combined	0.000738528	0.000107622	Combined	0.00128515	0.000641962
Combined	0.000740544	0.000103659	Combined	0.00128818	0.000137015
Combined	0.000745122	0.000110968	Combined	0.00129018	0.000283746
Combined	0.000745483	0.00013925	Combined	0.0012924	1.98893e-05
Combined	0.000745984	0.0006785	Combined	0.00129262	0.000211648
Combined	0.00074601	0.000170989	Combined	0.00130701	6.6805e-06
Combined	0.000746664	5.73384e-05	Combined	0.00131196	5.11566e-05
Combined	0.000751716	0.000114314	Combined	0.00131223	7.74362e-05
Combined	0.000754254	0.000140805	Combined	0.0013143	5.45026e-07
Combined	0.000754517	0.000103665	Combined	0.00131651	0.000285211
Combined	0.000754891	0.000178704	Combined	0.00131971	3.59054e-06
Combined	0.00075831	0.00011659	Combined	0.00132049	2.92052e-05
Combined	0.000760752	5.79476e-05	Combined	0.00132257	0.000490422
Combined	0.000762201	0.000694333	Combined	0.00132266	5.25628e-05
Combined	0.000763024	0.000142359	Combined	0.00132452	2.85771e-05
Combined	0.000763772	0.000186419	Combined	0.0013265	0.000242189
Combined	0.000764904	0.000117897	Combined	0.00132948	1.74462e-05
Combined	0.000768489	0.00010367	Combined	0.00133179	0.000212371
Combined	0.000771498	0.000119203	Combined	0.00133246	0.000178453
Combined	0.000771794	0.000143914	Combined	0.0013339	8.1529e-05
Combined	0.000772653	0.000194135	Combined	0.00134284	0.000286363
Combined	0.00077484	5.85568e-05	Combined	0.00134395	5.14497e-05
Combined	0.000778092	0.00012051	Combined	0.00134503	1.78626e-05
Combined	0.000778418	0.000717518	Combined	0.00134635	0.000642409
Combined	0.000780565	0.000145468	Combined	0.00134859	3.85211e-05
Combined	0.000781535	0.00020185	Combined	0.00135598	0.000137521
Combined	0.000782462	0.000103676	Combined	0.00136297	5.64513e-07
Combined	0.000784686	0.000121816	Combined	0.00136372	0.0002623
Combined	0.000788928	5.91661e-05	Combined	0.00136917	0.000286727
Combined	0.000789335	0.000147023	Combined	0.00137096	0.000213093
Combined	0.000790416	0.000209565	Combined	0.00137358	2.86566e-05
Combined	0.00079128	0.000123123	Combined	0.00137387	0.000253315
Combined	0.000794635	0.000727252	Combined	0.00137595	5.17428e-05
Combined	0.000796434	0.000103681	Combined	0.00137668	4.7837e-05
Combined	0.000797874	0.00012443	Combined	0.00137962	6.79697e-06
Combined	0.000798105	0.000148578	Combined	0.00138488	1.75772e-05
Combined	0.000799297	0.000217281	Combined	0.00138521	8.39287e-05
Combined	0.000803016	5.97747e-05	Combined	0.0013881	3.15232e-05
Combined	0.000804468	0.000125736	Combined	0.0013888	0.000325656
Combined	0.000806876	0.000150132	Combined	0.0013955	0.000287091
Combined	0.000808178	0.000224996	Combined	0.00140478	5.71529e-05
Combined	0.000810407	0.000104362	Combined	0.00140755	0.000642856
Combined	0.000810852	0.000751915	Combined	0.00140795	5.20359e-05
Combined	0.000811062	0.000127043	Combined	0.00141013	0.000213815
Combined	0.000815646	0.000151687	Combined	0.00141165	5.83999e-07
Combined	0.000817059	0.000232711	Combined	0.00142125	0.000273148
Combined	0.000817104	6.01434e-05	Combined	0.00142129	0.000178463
Combined	0.000817656	0.000130759	Combined	0.00142183	0.000287455
Combined	0.00082425	0.000135106	Combined	0.00142264	2.87359e-05
Combined	0.000824379	0.00010588	Combined	0.00142378	0.000137756
Combined	0.000824417	0.000153242	Combined	0.00143287	6.64688e-05
Combined	0.00082594	0.000240427	Combined	0.0014347	3.79415e-05
Combined	0.000827069	0.000776577	Combined	0.00143651	8.81933e-05
Combined	0.000830844	0.000139449	Combined	0.00143969	3.69131e-06
Combined	0.000831192	6.02844e-05	Combined	0.00143995	5.2329e-05
Combined	0.000833187	0.000154796	Combined	0.00144028	1.77082e-05
Combined	0.000834821	0.000248142	Combined	0.00144346	7.76377e-05
Combined	0.000837438	0.000143439	Combined	0.00144816	0.000287819
Combined	0.000838352	0.000107397	Combined	0.0014493	0.000214537
Combined	0.000841957	0.000156351	Combined	0.00145224	6.91343e-06
Combined	0.000843286	0.000799918	Combined	0.00146033	6.03486e-07
Combined	0.000843702	0.000255857	Combined	0.00146097	7.57846e-05
Combined	0.000844032	0.000145361	Combined	0.00146862	0.000285217
Combined	0.00084528	6.0415e-05	Combined	0.00146874	0.000643304
Combined	0.000850626	0.000147281	Combined	0.00146952	0.000773016
Combined	0.000850728	0.000157905	Combined	0.00146963	5.36807e-05
Combined	0.000852324	0.000107872	Combined	0.00147169	2.88152e-05
Combined	0.000852583	0.000263573	Combined	0.00147195	5.26221e-05
Combined	0.00085722	0.000149201	Combined	0.00147449	0.000288183
Combined	0.000859368	6.05456e-05	Combined	0.00148781	9.13289e-05
Combined	0.000859498	0.00015946	Combined	0.00148847	0.000215256
Combined	0.000859503	0.00080422	Combined	0.00148906	8.51005e-05
Combined	0.000861464	0.000271288	Combined	0.00149158	0.000137991
Combined	0.000863814	0.000151121	Combined	0.00149567	1.78392e-05
Combined	0.000866297	0.000107894	Combined	0.00150082	0.000288547
Combined	0.000868269	0.000161015	Combined	0.00150395	5.29152e-05
Combined	0.000870345	0.000279003	Combined	0.00150901	6.22973e-07
Combined	0.000870408	0.000153041	Combined	0.00151012	0.000178474
Combined	0.000873456	6.06762e-05	Combined	0.00151429	0.000335885
Combined	0.00087572	0.000816009	Combined	0.001516	0.000291556
Combined	0.000877002	0.000154961	Combined	0.00151695	0.000264678
Combined	0.000877039	0.000162569	Combined	0.00151716	9.44469e-05
Combined	0.000879226	0.000286719	Combined	0.00152075	2.88945e-05
Combined	0.000880269	0.000107916	Combined	0.00152437	4.49616e-05
Combined	0.000883596	0.000156881	Combined	0.00152485	7.02989e-06
Combined	0.000885809	0.000164124	Combined	0.00152715	0.000288911
Combined	0.000887544	6.08068e-05	Combined	0.00152764	0.000215968
Combined	0.000888107	0.000294434	Combined	0.00152994	0.000643754
Combined	0.00089019	0.000158801	Combined	0.00153419	0.000278005
Combined	0.000891937	0.000833947	Combined	0.00153595	5.32083e-05
Combined	0.000894242	0.000107939	Combined	0.00153912	9.16798e-05
Combined	0.00089458	0.000165678	Combined	0.00154526	0.000104625
Combined	0.000896784	0.000160721	Combined	0.00155107	1.79703e-05
Combined	0.000896988	0.000302149	Combined	0.00155348	0.000289275
Combined	0.000901632	6.09374e-05	Combined	0.00155768	6.42459e-07
Combined	0.00090335	0.000167233	Combined	0.00155938	0.000142875
Combined	0.000903378	0.00016435	Combined	0.00155966	3.79207e-06
Combined	0.00090587	0.000309865	Combined	0.00156337	0.000297895
Combined	0.000908154	0.000851884	Combined	0.00156681	0.000216174
Combined	0.000908214	0.000107961	Combined	0.00156795	5.35014e-05
Combined	0.000909972	0.000172438	Combined	0.00156981	2.89739e-05
Combined	0.000912121	0.000168788	Combined	0.00157335	0.000114802
Combined	0.000914751	0.00031758	Combined	0.00157468	7.791e-05
Combined	0.00091572	6.1068e-05	Combined	0.00157981	0.000289639
Combined	0.000916566	0.000175102	Combined	0.00159042	9.17846e-05
Combined	0.000920891	0.000170342	Combined	0.00159114	0.000644212
Combined	0.000922187	0.000107983	Combined	0.00159746	7.14635e-06
Combined	0.00092316	0.000215734	Combined	0.00159895	0.000178485
Combined	0.000923632	0.000325295	Combined	0.00159995	5.37945e-05
Combined	0.000924371	0.000869821	Combined	0.00160145	0.00012498
Combined	0.000929661	0.000171897	Combined	0.00160599	0.000216178
Combined	0.000929754	0.000220125	Combined	0.00160614	0.000290003
Combined	0.000929808	6.11986e-05	Combined	0.00160636	6.61946e-07
Combined	0.000932513	0.000333011	Combined	0.00160646	1.81013e-05
Combined	0.000936159	0.000108006	Combined	0.00161075	0.000304235
Combined	0.000936348	0.000224515	Combined	0.00161404	4.50762e-05
Combined	0.000938432	0.000173452	Combined	0.00161647	0.000818347
Combined	0.000940588	0.000887757	Combined	0.00161659	5.47828e-05
Combined	0.000941394	0.000340726	Combined	0.00161886	2.90532e-05
Combined	0.000942942	0.000242642	Combined	0.00162718	0.000169712
Combined	0.000943896	6.13293e-05	Combined	0.00162954	0.000135158
Combined	0.000947202	0.000175006	Combined	0.00163194	5.40876e-05
Combined	0.000949536	0.000263188	Combined	0.00163247	0.000290367
Combined	0.000950132	0.000108028	Combined	0.00164048	0.000622027
Combined	0.000950275	0.000348441	Combined	0.00164172	9.18894e-05
Combined	0.000955973	0.000176561	Combined	0.00164516	0.000216182
Combined	0.00095613	0.000283734	Combined	0.00165234	0.000644673
Combined	0.000956806	0.000895616	Combined	0.00165504	6.81433e-07
Combined	0.000957984	6.14599e-05	Combined	0.00165764	0.000145336
Combined	0.000959156	0.000356157	Combined	0.00165812	0.000310574
Combined	0.000962724	0.000301007	Combined	0.0016588	0.00029073
Combined	0.000964105	0.00010805	Combined	0.00166186	1.82323e-05
Combined	0.000964743	0.000178115	Combined	0.00166394	5.43807e-05
Combined	0.000968037	0.000363872	Combined	0.00166792	2.91325e-05
Combined	0.000969318	0.000309146	Combined	0.00167007	7.26281e-06
Combined	0.000972072	6.15905e-05	Combined	0.00167964	3.89283e-06
Combined	0.000973023	0.000903818	Combined	0.00168433	0.000216186
Combined	0.000973513	0.000179668	Combined	0.00168513	0.000291094
Combined	0.000975912	0.000317254	Combined	0.00168573	0.000155514
Combined	0.000976918	0.000371587	Combined	0.00168778	0.000178496
Combined	0.000978077	0.000108073	Combined	0.00169303	9.19943e-05
Combined	0.000982284	0.000180306	Combined	0.00169497	0.000196549
Combined	0.000982506	0.000325363	Combined	0.00169594	5.46738e-05
Combined	0.000985799	0.000379303	Combined	0.0017037	4.51907e-05
Combined	0.00098616	6.17211e-05	Combined	0.00170372	7.00919e-07
Combined	0.0009891	0.000333472	Combined	0.00170465	0.000283477
Combined	0.00098924	0.000916647	Combined	0.0017055	0.000316914
Combined	0.000991054	0.000180794	Combined	0.0017059	7.81872e-05
Combined	0.00099205	0.000108095	Combined	0.00171146	0.000291458
Combined	0.00099468	0.000387018	Combined	0.00171354	0.000645134
Combined	0.000995694	0.00034158	Combined	0.00171383	0.000165692
Combined	0.000999824	0.000181282	Combined	0.00171698	2.92118e-05
Combined	0.00100025	6.18517e-05	Combined	0.00171725	1.83633e-05
Combined	0.00100229	0.000375704	Combined	0.0017235	0.00021619
Combined	0.00100356	0.000394733	Combined	0.00172794	5.49669e-05
Combined	0.00100546	0.000923625	Combined	0.001736	0.00040989
Combined	0.00100602	0.000108118	Combined	0.00173779	0.000291942
Combined	0.00100859	0.00018177	Combined	0.00174192	0.000175869
Combined	0.00100888	0.000416387	Combined	0.00174268	7.37927e-06
Combined	0.00101244	0.000445463	Combined	0.00174433	9.20991e-05
Combined	0.00101434	6.19823e-05	Combined	0.00175239	7.20406e-07
Combined	0.00101548	0.000420876	Combined	0.00175287	0.000323434
Combined	0.00101737	0.000182259	Combined	0.00175994	5.526e-05
Combined	0.00101999	0.00010814	Combined	0.00176267	0.000216194
Combined	0.00102132	0.000539276	Combined	0.00176277	0.000223385
Combined	0.00102167	0.000930345	Combined	0.00176343	0.000830193
Combined	0.00102207	0.00042539	Combined	0.00176355	5.52341e-05
Combined	0.00102614	0.000182747	Combined	0.00176412	0.000296823
Combined	0.00102842	6.21129e-05	Combined	0.00176603	2.92911e-05
Combined	0.00102866	0.000430304	Combined	0.00176667	0.000653655
Combined	0.0010302	0.000551586	Combined	0.00177002	0.000186047
Combined	0.00103397	0.000108162	Combined	0.00177265	1.84943e-05
Combined	0.00103491	0.000183235	Combined	0.00177473	0.000645596
Combined	0.00103526	0.00044191	Combined	0.00177661	0.000178506
Combined	0.00103789	0.000936629	Combined	0.00179045	0.000302853
Combined	0.00103909	0.000563866	Combined	0.00179194	5.55531e-05
Combined	0.00104185	0.000455859	Combined	0.00179337	4.53053e-05
Combined	0.00104251	6.22435e-05	Combined	0.00179564	9.2204e-05
Combined	0.00104368	0.000183723	Combined	0.00179812	0.000196225
Combined	0.00104794	0.000108185	Combined	0.00179961	3.99359e-06
Combined	0.00104797	0.000576146	Combined	0.00180025	0.000331615
Combined	0.00104845	0.000457943	Combined	0.00180107	7.39893e-07
Combined	0.00105245	0.000184211	Combined	0.00180184	0.000216198
Combined	0.00105411	0.000942626	Combined	0.00181509	2.93704e-05
Combined	0.00105504	0.000473723	Combined	0.00181529	7.49573e-06
Combined	0.0010566	6.23741e-05	Combined	0.00181678	0.000308884
Combined	0.00105685	0.000588425	Combined	0.00182394	5.58462e-05
Combined	0.00106122	0.0001847	Combined	0.00182621	0.000206403
Combined	0.00106163	0.000480331	Combined	0.00182804	1.86253e-05
Combined	0.00106191	0.000108207	Combined	0.00183057	0.000258028
Combined	0.00106573	0.000600705	Combined	0.00183593	0.000646057
Combined	0.00106823	0.000484887	Combined	0.00183713	7.8624e-05
Combined	0.00106999	0.000185188	Combined	0.00184101	0.000216202
Combined	0.00107032	0.000946869	Combined	0.00184311	0.000313058
Combined	0.00107069	6.25047e-05	Combined	0.00184694	9.23088e-05
Combined	0.00107461	0.000612985	Combined	0.00184762	0.000333159
Combined	0.00107482	0.000504366	Combined	0.00184975	7.59379e-07
Combined	0.00107588	0.000108447	Combined	0.00185431	0.000216581
Combined	0.00107876	0.000185676	Combined	0.00185594	5.61393e-05
Combined	0.00108142	0.000521144	Combined	0.00186414	2.94497e-05
Combined	0.00108349	0.000625264	Combined	0.00186544	0.000178517
Combined	0.00108478	6.26353e-05	Combined	0.00186944	0.000313959
Combined	0.00108654	0.000960357	Combined	0.00187512	0.000297524
Combined	0.00108753	0.000186164	Combined	0.00188018	0.000229453
Combined	0.00108801	0.00052956	Combined	0.0018824	0.000226759
Combined	0.00108986	0.000109611	Combined	0.00188304	4.54199e-05
Combined	0.00109237	0.000637544	Combined	0.00188344	1.87563e-05
Combined	0.0010946	0.000538727	Combined	0.00188791	7.61219e-06
Combined	0.0010963	0.000186652	Combined	0.00188794	5.64324e-05
Combined	0.00109886	6.2766e-05	Combined	0.00189286	0.000653797
Combined	0.0011012	0.000547893	Combined	0.00189499	0.000334704
Combined	0.00110125	0.000649824	Combined	0.00189577	0.000314859
Combined	0.00110276	0.000990112	Combined	0.00189619	0.000415502
Combined	0.00110383	0.000110818	Combined	0.00189713	0.000646519
Combined	0.00110507	0.000187141	Combined	0.00189824	9.24136e-05
Combined	0.00110779	0.000557059	Combined	0.00189837	0.00031736
Combined	0.00111013	0.000662285	Combined	0.00189843	7.78866e-07
Combined	0.00111295	6.28965e-05	Combined	0.00191038	0.000842038
Combined	0.00111384	0.000187629	Combined	0.0019105	0.000236936
Combined	0.00111439	0.000566225	Combined	0.00191052	5.53024e-05
Combined	0.0011178	0.000112025	Combined	0.0019132	2.9529e-05
Combined	0.00111898	0.00101987	Combined	0.00191935	0.000253645
Combined	0.00111902	0.000682312	Combined	0.00191958	4.09435e-06
Combined	0.00112098	0.00057218	Combined	0.00191993	5.67255e-05
Combined	0.00112261	0.000188117	Combined	0.0019221	0.00031576
Combined	0.00112704	6.30271e-05	Combined	0.00193859	0.000247114
Combined	0.00112757	0.000575458	Combined	0.00193883	1.88873e-05
Combined	0.0011279	0.000706557	Combined	0.00194237	0.000338767
Combined	0.00113138	0.000188605	Combined	0.0019471	7.98353e-07
Combined	0.00113177	0.000113232	Combined	0.00194843	0.000316661
Combined	0.00113417	0.000578736	Combined	0.00194955	9.25185e-05
Combined	0.00113519	0.00103944	Combined	0.00195193	5.70186e-05
Combined	0.00113678	0.000730808	Combined	0.00195427	0.000178531
Combined	0.00114015	0.000189923	Combined	0.00195833	0.000646981
Combined	0.00114076	0.000583874	Combined	0.00195852	0.00027796
Combined	0.00114113	6.31577e-05	Combined	0.00196052	7.72865e-06
Combined	0.00114566	0.000755185	Combined	0.00196226	2.96083e-05
Combined	0.00114575	0.000114439	Combined	0.00196617	0.000375895
Combined	0.00114736	0.000590985	Combined	0.00196669	0.000257292
Combined	0.00114892	0.000193181	Combined	0.00196835	0.000109177
Combined	0.00115141	0.00104811	Combined	0.00197271	4.55344e-05
Combined	0.00115395	0.000599595	Combined	0.00197476	0.000317561
Combined	0.00115454	0.000779609	Combined	0.00198393	5.73117e-05
Combined	0.00115522	6.34023e-05	Combined	0.00198974	0.000346795
Combined	0.00115769	0.000196439	Combined	0.00199423	1.90184e-05
Combined	0.00115972	0.000115646	Combined	0.00199478	0.00026747
Combined	0.00116054	0.000608206	Combined	0.00199578	8.17839e-07
Combined	0.00116342	0.000804034	Combined	0.00199769	0.000302275
Combined	0.00116646	0.000199697	Combined	0.00200085	9.26233e-05
Combined	0.00116714	0.000616928	Combined	0.00200109	0.000318754
Combined	0.00116763	0.00105679	Combined	0.00201131	2.96876e-05
Combined	0.0011693	6.38044e-05	Combined	0.00201593	5.76048e-05
Combined	0.0011723	0.000828459	Combined	0.00201905	0.00065394
Combined	0.00117369	0.000116853	Combined	0.00201952	0.000647443
Combined	0.00117373	0.000627016	Combined	0.00202288	0.000277648
Combined	0.00117523	0.00020274	Combined	0.00202742	0.000323638
Combined	0.00118033	0.00063738	Combined	0.00203313	7.84511e-06
Combined	0.00118118	0.000852884	Combined	0.00203397	0.000429631
Combined	0.00118339	6.42065e-05	Combined	0.00203686	0.00032659
Combined	0.00118384	0.00106546	Combined	0.00203712	0.000354823
Combined	0.001184	0.000204076	Combined	0.00203956	4.19511e-06
Combined	0.00118692	0.000677853	Combined	0.0020431	0.00017867
Combined	0.00118766	0.00011806	Combined	0.00204446	8.37326e-07
Combined	0.00119006	0.000877309	Combined	0.00204558	0.000328033
Combined	0.00119277	0.000205387	Combined	0.00204793	5.78979e-05
Combined	0.00119351	0.000739004	Combined	0.00204962	1.91494e-05
Combined	0.00119748	6.44858e-05	Combined	0.00205098	0.000287826
Combined	0.00119895	0.000901733	Combined	0.00205216	9.27281e-05
Combined	0.00120006	0.00107413	Combined	0.00205375	0.000328532
Combined	0.00120011	0.000797499	Combined	0.00205733	0.000853884
Combined	0.00120154	0.000206699	Combined	0.00205748	5.53708e-05
Combined	0.00120164	0.000119267	Combined	0.00206037	2.9767e-05
Combined	0.0012067	0.000806602	Combined	0.00206238	4.5649e-05
Combined	0.00120783	0.000926158	Combined	0.00207603	0.000350905
Combined	0.00121031	0.000208019	Combined	0.00207907	0.000298003
Combined	0.00121157	6.46183e-05	Combined	0.00207993	5.8191e-05
Combined	0.0012133	0.0008302	Combined	0.00208008	0.000333423
Combined	0.00121561	0.000120474	Combined	0.00208072	0.000647904
Combined	0.00121628	0.0010828	Combined	0.00208319	0.000446541
Combined	0.00121671	0.000950583	Combined	0.00208449	0.000362851
Combined	0.00121908	0.00020941	Combined	0.00209314	8.56813e-07
Combined	0.00121989	0.000861973	Combined	0.00209957	0.000137575
Combined	0.00122559	0.000975008	Combined	0.00210177	0.00048309
Combined	0.00122566	6.47508e-05	Combined	0.00210346	9.2833e-05
Combined	0.00122648	0.000893747	Combined	0.00210502	1.92804e-05
Combined	0.00122785	0.000210835	Combined	0.00210574	7.96157e-06
Combined	0.00122958	0.000121681	Combined	0.00210641	0.000336284
Combined	0.0012325	0.0010915	Combined	0.00210717	0.000308181
Combined	0.00123308	0.00092552	Combined	0.00210943	2.98463e-05
Combined	0.00123447	0.000998922	Combined	0.00211193	5.84841e-05
Combined	0.00123662	0.00021227	Combined	0.0021152	0.000375219
Combined	0.00123967	0.000957294	Combined	0.00213187	0.000369724
Combined	0.00123974	6.48834e-05	Combined	0.00213193	0.000178952
Combined	0.00124335	0.00102021	Combined	0.00213274	0.000337801
Combined	0.00124356	0.000122888	Combined	0.00213526	0.000318359
Combined	0.0012454	0.000213977	Combined	0.00214181	8.76299e-07
Combined	0.00124627	0.000989071	Combined	0.00214192	0.000648366
Combined	0.00124871	0.00110035	Combined	0.00214393	5.87772e-05
Combined	0.00125223	0.00104151	Combined	0.00214524	0.000654083
Combined	0.00125286	0.00102086	Combined	0.00215205	4.57635e-05
Combined	0.00125383	6.50159e-05	Combined	0.00215437	0.000399534
Combined	0.00125417	0.000215996	Combined	0.00215476	9.29378e-05
Combined	0.00125753	0.000124095	Combined	0.00215848	2.99256e-05
Combined	0.00125945	0.0010527	Combined	0.00215907	0.000339319
Combined	0.00126111	0.0010628	Combined	0.00215953	4.29587e-06
Combined	0.00126294	0.000218032	Combined	0.00216041	1.94114e-05
Combined	0.00126493	0.00110921	Combined	0.00216336	0.000328537
Combined	0.00126605	0.0010979	Combined	0.00216957	0.000536548
Combined	0.00126792	6.51484e-05	Combined	0.00217593	5.90703e-05
Combined	0.00126999	0.00108409	Combined	0.00217835	8.07803e-06
Combined	0.0012715	0.000125302	Combined	0.00217924	0.000372705
Combined	0.00127171	0.000220069	Combined	0.0021854	0.000340836
Combined	0.00127264	0.00115655	Combined	0.00219049	8.95786e-07
Combined	0.00127887	0.00110538	Combined	0.00219145	0.000338715
Combined	0.00127924	0.00121531	Combined	0.00219354	0.000423849
Combined	0.00128048	0.000222105	Combined	0.00220312	0.000648828
Combined	0.00128115	0.00111806	Combined	0.00220428	0.00086573
Combined	0.00128201	6.5281e-05	Combined	0.00220444	5.54391e-05
Combined	0.00128547	0.000126509	Combined	0.00220607	9.30426e-05
Combined	0.00128583	0.00125142	Combined	0.00220754	3.00049e-05
Combined	0.00128776	0.00112668	Combined	0.00220792	5.93634e-05
Combined	0.00128925	0.00022414	Combined	0.00221173	0.000341365
Combined	0.00129242	0.00127271	Combined	0.00221581	1.95424e-05
Combined	0.0012961	6.54135e-05	Combined	0.00221605	0.000358542
Combined	0.00129664	0.00114797	Combined	0.00221955	0.000348893
Combined	0.00129736	0.00112692	Combined	0.00222076	0.00017939
Combined	0.00129802	0.000226176	Combined	0.00222662	0.000381105
Combined	0.00129902	0.00129465	Combined	0.0022308	0.000185484
Combined	0.00129945	0.000127716	Combined	0.00223271	0.000434812
Combined	0.00130552	0.00116926	Combined	0.00223737	0.000590006
Combined	0.00130561	0.00131659	Combined	0.00223807	0.000341627
Combined	0.00130679	0.000228212	Combined	0.00223917	9.15273e-07
Combined	0.00131018	6.55461e-05	Combined	0.00223992	5.96565e-05
Combined	0.00131221	0.00133853	Combined	0.00224172	4.58781e-05
Combined	0.00131342	0.000128923	Combined	0.00224764	0.00035907
Combined	0.00131358	0.00113577	Combined	0.00225097	8.1945e-06
Combined	0.0013144	0.00119055	Combined	0.0022566	3.00842e-05
Combined	0.00131556	0.000230248	Combined	0.00225737	9.31475e-05
Combined	0.0013188	0.00136047	Combined	0.00226431	0.00064929
Combined	0.00132328	0.00121185	Combined	0.0022644	0.00034189
Combined	0.00132427	6.56786e-05	Combined	0.0022712	1.96734e-05
Combined	0.00132433	0.000232284	Combined	0.00227143	0.000654225
Combined	0.00132539	0.00138241	Combined	0.00227188	0.000435005
Combined	0.00132739	0.00013013	Combined	0.00227192	5.99496e-05
Combined	0.0013298	0.00114462	Combined	0.00227399	0.000381691
Combined	0.00133199	0.00140435	Combined	0.00227542	0.000618787
Combined	0.00133216	0.00123314	Combined	0.00227574	0.000369248
Combined	0.0013331	0.00023432	Combined	0.00227951	4.39663e-06
Combined	0.00133836	6.58111e-05	Combined	0.00228785	9.34759e-07
Combined	0.00133858	0.00146172	Combined	0.00229073	0.000342152
Combined	0.00134104	0.00125443	Combined	0.00230384	0.000379426
Combined	0.00134136	0.000131337	Combined	0.00230392	6.02427e-05
Combined	0.00134187	0.000236355	Combined	0.00230516	0.000643464
Combined	0.00134518	0.0015492	Combined	0.00230565	3.01635e-05
Combined	0.00134601	0.00124339	Combined	0.00230868	9.32523e-05
Combined	0.00134992	0.00127572	Combined	0.00230959	0.00017983
Combined	0.00135064	0.000238391	Combined	0.00231105	0.000435198
Combined	0.00135177	0.00160723	Combined	0.00231706	0.000342414
Combined	0.00135245	6.59437e-05	Combined	0.00232137	0.000385012
Combined	0.00135534	0.000132544	Combined	0.00232358	8.31096e-06
Combined	0.00135836	0.00163996	Combined	0.00232551	0.000649752
Combined	0.0013588	0.00129701	Combined	0.0023266	1.98044e-05
Combined	0.00135941	0.000240427	Combined	0.00233138	4.59927e-05
Combined	0.00136223	0.00127444	Combined	0.00233193	0.000389604
Combined	0.00136496	0.00167247	Combined	0.00233592	6.05358e-05
Combined	0.00136654	6.60762e-05	Combined	0.00233653	9.54246e-07
Combined	0.00136769	0.00131831	Combined	0.00234339	0.000342676
Combined	0.00136818	0.000242463	Combined	0.00235022	0.000435392
Combined	0.00136931	0.000133751	Combined	0.00235123	0.000877576
Combined	0.00137155	0.00170429	Combined	0.0023514	5.55075e-05
Combined	0.00137657	0.00133963	Combined	0.00235471	3.02428e-05
Combined	0.00137695	0.000243655	Combined	0.00235998	9.33571e-05
Combined	0.00137815	0.00173676	Combined	0.00236003	0.000399782
Combined	0.00137845	0.00129768	Combined	0.00236202	0.000186667
Combined	0.00138062	6.62087e-05	Combined	0.00236792	6.08289e-05
Combined	0.00138328	0.000134958	Combined	0.00236874	0.000389975
Combined	0.00138474	0.00176923	Combined	0.00236972	0.000342938
Combined	0.00138545	0.00136102	Combined	0.00237296	0.000696923
Combined	0.00138572	0.000244117	Combined	0.00238199	1.99355e-05
Combined	0.00139133	0.0018017	Combined	0.0023852	9.73733e-07
Combined	0.00139433	0.00138959	Combined	0.00238651	0.000373856
Combined	0.00139449	0.000258076	Combined	0.00238671	0.000650215
Combined	0.00139467	0.00131313	Combined	0.00238812	0.00040996
Combined	0.00139471	6.63413e-05	Combined	0.00238939	0.000435585
Combined	0.00139725	0.000136165	Combined	0.00239605	0.000345321
Combined	0.00139793	0.00183417	Combined	0.00239619	8.42742e-06
Combined	0.00140321	0.00142691	Combined	0.00239762	0.000654368
Combined	0.00140326	0.000273703	Combined	0.00239842	0.00018027
Combined	0.00140452	0.00186664	Combined	0.00239948	4.49739e-06
Combined	0.0014088	6.64738e-05	Combined	0.00239992	6.1122e-05
Combined	0.00141088	0.00132825	Combined	0.00240377	3.03221e-05
Combined	0.00141112	0.00189911	Combined	0.00241128	9.3462e-05
Combined	0.00141123	0.000137372	Combined	0.00241612	0.000394938
Combined	0.00141203	0.000275554	Combined	0.00241622	0.000420137
Combined	0.00141209	0.00147427	Combined	0.00242105	4.61072e-05
Combined	0.00141771	0.00193158	Combined	0.00242238	0.000348612
Combined	0.0014208	0.000277406	Combined	0.00242856	0.000435778
Combined	0.00142097	0.00152164	Combined	0.00243039	0.000456446
Combined	0.00142289	6.66063e-05	Combined	0.00243192	6.14151e-05
Combined	0.0014243	0.00196405	Combined	0.00243388	9.93219e-07
Combined	0.0014252	0.000138579	Combined	0.00243739	2.00665e-05
Combined	0.0014271	0.00133555	Combined	0.00244076	0.00074713
Combined	0.00142957	0.000279257	Combined	0.00244431	0.000430315
Combined	0.00142985	0.00156901	Combined	0.00244791	0.000650678
Combined	0.0014309	0.0019962	Combined	0.00244871	0.000351112
Combined	0.00143698	6.67394e-05	Combined	0.00245282	3.04014e-05
Combined	0.00143749	0.0020283	Combined	0.00246259	9.35668e-05
Combined	0.00143834	0.000281109	Combined	0.00246349	0.000399901
Combined	0.00143873	0.00161985	Combined	0.00246392	6.17082e-05
Combined	0.00143917	0.000139786	Combined	0.00246773	0.000435972
Combined	0.00144332	0.00134077	Combined	0.0024688	8.54388e-06
Combined	0.00144409	0.00206039	Combined	0.00247241	0.000440493
Combined	0.00144711	0.00028296	Combined	0.00247504	0.000352527
Combined	0.00144762	0.00167339	Combined	0.00248256	1.01271e-06
Combined	0.00145068	0.002081	Combined	0.00248725	0.00018071
Combined	0.00145106	6.6938e-05	Combined	0.00249278	2.01975e-05
Combined	0.00145314	0.000140993	Combined	0.00249324	0.000187517
Combined	0.00145588	0.000284812	Combined	0.00249591	6.20013e-05
Combined	0.0014565	0.00172693	Combined	0.00249819	0.000889422
Combined	0.00145727	0.00212908	Combined	0.00249837	5.55758e-05
Combined	0.00145953	0.00135696	Combined	0.0025005	0.000450671
Combined	0.00146387	0.00217719	Combined	0.00250137	0.000353902
Combined	0.00146466	0.000286807	Combined	0.00250188	3.04807e-05
Combined	0.00146515	6.71981e-05	Combined	0.0025069	0.000436165
Combined	0.00146538	0.00178047	Combined	0.00250856	0.000748672
Combined	0.00146712	0.0001422	Combined	0.0025091	0.00065114
Combined	0.00147046	0.00222529	Combined	0.00251072	4.62218e-05
Combined	0.00147343	0.000289949	Combined	0.00251087	0.000404864
Combined	0.00147426	0.00183401	Combined	0.00251389	9.36717e-05
Combined	0.00147575	0.00137324	Combined	0.00251945	4.59815e-06
Combined	0.00147706	0.00227339	Combined	0.00252382	0.000654511
Combined	0.00147924	6.74585e-05	Combined	0.0025277	0.000354601
Combined	0.00148109	0.000143407	Combined	0.00252791	6.22944e-05
Combined	0.0014822	0.000293265	Combined	0.0025286	0.000460849
Combined	0.00148314	0.00188755	Combined	0.00253124	1.03219e-06
Combined	0.00148365	0.0023215	Combined	0.00254141	8.66034e-06
Combined	0.00149024	0.0023696	Combined	0.00254607	0.000436359
Combined	0.00149097	0.000295598	Combined	0.00254818	2.03285e-05
Combined	0.00149197	0.00139545	Combined	0.00255093	3.056e-05
Combined	0.00149202	0.00194109	Combined	0.00255403	0.000355227
Combined	0.00149333	6.77197e-05	Combined	0.0025567	0.000471027
Combined	0.00149506	0.000144614	Combined	0.00255698	0.000384937
Combined	0.00149684	0.0024177	Combined	0.00255824	0.000409827
Combined	0.00149974	0.00029793	Combined	0.00255991	6.25875e-05
Combined	0.0015009	0.00199463	Combined	0.00256519	9.37765e-05
Combined	0.00150343	0.00246581	Combined	0.0025703	0.000651603
Combined	0.00150742	6.79812e-05	Combined	0.00257608	0.00018115
Combined	0.00150818	0.00146192	Combined	0.00257636	0.000749693
Combined	0.00150851	0.000300732	Combined	0.00257991	1.05168e-06
Combined	0.00150903	0.000145821	Combined	0.00258036	0.000358438
Combined	0.00150978	0.00204817	Combined	0.00258479	0.000481204
Combined	0.00151003	0.00251391	Combined	0.00258524	0.000436552
Combined	0.00151662	0.00256201	Combined	0.00259191	6.28806e-05
Combined	0.00151728	0.000303535	Combined	0.00259999	3.06394e-05
Combined	0.00151866	0.00210171	Combined	0.00260039	4.63364e-05
Combined	0.0015215	6.82426e-05	Combined	0.00260275	5.04126e-06
Combined	0.00152301	0.000147027	Combined	0.00260357	2.04595e-05
Combined	0.00152321	0.00261011	Combined	0.00260562	0.00041479
Combined	0.0015244	0.00151328	Combined	0.00260669	0.0003599
Combined	0.00152605	0.000306337	Combined	0.00261289	0.000491382
Combined	0.00152754	0.00215525	Combined	0.00261402	8.7768e-06
Combined	0.00152981	0.00265822	Combined	0.0026165	9.38813e-05
Combined	0.00153482	0.00030914	Combined	0.00262391	6.31737e-05
Combined	0.00153559	6.85041e-05	Combined	0.00262441	0.000436745
Combined	0.0015364	0.00270632	Combined	0.00262447	0.000188368
Combined	0.00153643	0.00220879	Combined	0.00262859	1.07117e-06
Combined	0.00153698	0.000148234	Combined	0.0026315	0.000652065
Combined	0.00154062	0.00152925	Combined	0.00263302	0.000360852
Combined	0.001543	0.00275442	Combined	0.00263943	4.69891e-06
Combined	0.00154359	0.000311942	Combined	0.00264098	0.00050156
Combined	0.00154531	0.00226233	Combined	0.00264416	0.000750714
Combined	0.00154959	0.00280219	Combined	0.00264514	0.000901268
Combined	0.00154968	6.87656e-05	Combined	0.00264533	5.56441e-05
Combined	0.00155095	0.000149441	Combined	0.00264905	3.07187e-05
Combined	0.00155236	0.000314745	Combined	0.00265001	0.000654653
Combined	0.00155419	0.00231587	Combined	0.00265299	0.000419753
Combined	0.00155618	0.00284994	Combined	0.00265466	0.000671201
Combined	0.00155684	0.00154522	Combined	0.00265591	6.34668e-05
Combined	0.00156113	0.000317547	Combined	0.00265897	2.05905e-05
Combined	0.00156278	0.00289768	Combined	0.00265935	0.000361803
Combined	0.00156307	0.00236942	Combined	0.00266359	0.000436939
Combined	0.00156377	6.90271e-05	Combined	0.00266492	0.00018159
Combined	0.00156492	0.000150648	Combined	0.0026678	9.39862e-05
Combined	0.00156937	0.00294543	Combined	0.00266908	0.000511738
Combined	0.0015699	0.00032035	Combined	0.00267727	1.09065e-06
Combined	0.00157195	0.00242296	Combined	0.00268568	0.000362417
Combined	0.00157305	0.00156119	Combined	0.00268664	8.89326e-06
Combined	0.00157597	0.00299318	Combined	0.00268791	6.37599e-05
Combined	0.00157786	6.92886e-05	Combined	0.00269006	4.64509e-05
Combined	0.00157867	0.000323152	Combined	0.0026927	0.000652528
Combined	0.0015789	0.000151855	Combined	0.00269717	0.000521916
Combined	0.00158083	0.0024765	Combined	0.0026981	3.0798e-05
Combined	0.00158256	0.00304093	Combined	0.00270037	0.000424716
Combined	0.00158744	0.000325955	Combined	0.00270276	0.000437132
Combined	0.00158915	0.00308867	Combined	0.00271196	0.000751735
Combined	0.00158927	0.00157721	Combined	0.00271201	0.000362993
Combined	0.00158971	0.00253004	Combined	0.00271437	2.07215e-05
Combined	0.00159194	6.955e-05	Combined	0.00271911	9.4091e-05
Combined	0.00159287	0.000153062	Combined	0.00271991	6.4053e-05
Combined	0.00159575	0.00313642	Combined	0.00272527	0.000532094
Combined	0.00159621	0.000328757	Combined	0.00272595	1.11014e-06
Combined	0.00159859	0.00258358	Combined	0.00272744	0.000396018
Combined	0.00160234	0.00318417	Combined	0.00273834	0.00036357
Combined	0.00160498	0.000333692	Combined	0.00274193	0.000437325
Combined	0.00160549	0.00159326	Combined	0.00274716	3.08773e-05
Combined	0.00160603	6.98115e-05	Combined	0.00274774	0.00042968
Combined	0.00160684	0.000154269	Combined	0.00275191	6.43461e-05
Combined	0.00160747	0.00263712	Combined	0.00275336	0.000542271
Combined	0.00160894	0.00323191	Combined	0.00275375	0.00018203
Combined	0.00161375	0.000347335	Combined	0.0027539	0.00065299
Combined	0.00161553	0.00327966	Combined	0.00275569	0.000189218
Combined	0.00161636	0.00269066	Combined	0.00275925	9.00972e-06
Combined	0.00162012	7.0073e-05	Combined	0.0027594	4.79967e-06
Combined	0.00162081	0.000155476	Combined	0.00276467	0.000364147
Combined	0.0016217	0.00160931	Combined	0.00276976	2.08525e-05
Combined	0.00162212	0.00332741	Combined	0.00277041	9.41958e-05
Combined	0.00162252	0.000351763	Combined	0.00277462	1.12963e-06
Combined	0.00162524	0.0027442	Combined	0.0027762	0.000654796
Combined	0.00162872	0.00337516	Combined	0.00277759	0.000466351
Combined	0.00163129	0.00035619	Combined	0.00277973	4.65655e-05
Combined	0.00163412	0.00279774	Combined	0.00277976	0.000752756
Combined	0.00163421	7.03345e-05	Combined	0.0027811	0.000437519
Combined	0.00163479	0.000156683	Combined	0.00278146	0.000552449
Combined	0.00163531	0.0034229	Combined	0.00278391	6.46392e-05
Combined	0.00163792	0.00162203	Combined	0.00278866	1.24767e-05
Combined	0.00164006	0.000360589	Combined	0.002791	0.000365689
Combined	0.00164191	0.00347065	Combined	0.00279209	0.000917529
Combined	0.001643	0.00285128	Combined	0.00279229	5.57125e-05
Combined	0.0016483	7.0596e-05	Combined	0.00279512	0.000434643
Combined	0.0016485	0.0035184	Combined	0.00279622	3.09566e-05
Combined	0.00164876	0.00015789	Combined	0.00280956	0.000562627
Combined	0.00164883	0.000364969	Combined	0.00281509	0.000653453
Combined	0.00165188	0.00290482	Combined	0.0028159	6.49323e-05
Combined	0.00165414	0.00163095	Combined	0.00281733	0.000367805
Combined	0.00165509	0.00357209	Combined	0.00282027	0.000437712
Combined	0.0016576	0.00036935	Combined	0.00282115	1.03331e-06
Combined	0.00166076	0.00295836	Combined	0.00282171	9.43007e-05
Combined	0.00166169	0.00366514	Combined	0.0028233	1.14911e-06
Combined	0.00166238	7.08574e-05	Combined	0.00282516	2.09836e-05
Combined	0.00166273	0.000159097	Combined	0.00283186	9.12618e-06
Combined	0.00166637	0.000373731	Combined	0.00283765	0.000572805
Combined	0.00166828	0.0037597	Combined	0.00284249	0.000438874
Combined	0.00166964	0.0030119	Combined	0.00284258	0.00018247
Combined	0.00167036	0.00168691	Combined	0.00284366	0.000369916
Combined	0.00167488	0.00385426	Combined	0.00284527	3.10359e-05
Combined	0.00167514	0.000378112	Combined	0.00284756	0.000753777
Combined	0.00167647	7.11189e-05	Combined	0.0028479	6.52254e-05
Combined	0.0016767	0.000160304	Combined	0.00285944	0.000437906
Combined	0.00167852	0.00306544	Combined	0.00286575	0.000582983
Combined	0.00168147	0.00394883	Combined	0.0028694	4.66801e-05
Combined	0.00168391	0.000382487	Combined	0.00286999	0.000372018
Combined	0.00168657	0.00169648	Combined	0.00287198	1.17081e-06
Combined	0.0016874	0.00311899	Combined	0.00287302	9.44055e-05
Combined	0.00168806	0.00404339	Combined	0.00287629	0.000653915
Combined	0.00169056	7.13804e-05	Combined	0.00287938	4.90043e-06
Combined	0.00169068	0.000161511	Combined	0.0028799	6.55185e-05
Combined	0.00169269	0.000386948	Combined	0.00288055	2.11146e-05
Combined	0.00169466	0.00413795	Combined	0.00288691	0.000190068
Combined	0.00169629	0.00317253	Combined	0.00288987	0.000439875
Combined	0.00170125	0.00420288	Combined	0.00289384	0.000593161
Combined	0.00170146	0.000405548	Combined	0.00289433	3.11152e-05
Combined	0.00170279	0.00170605	Combined	0.00289632	0.00037412
Combined	0.00170465	0.000162718	Combined	0.00289791	0.000407099
Combined	0.00170465	7.16419e-05	Combined	0.00289861	0.000438099
Combined	0.00170517	0.00322607	Combined	0.00290239	0.000654939
Combined	0.00170785	0.00424755	Combined	0.00290447	9.24264e-06
Combined	0.00171023	0.000407931	Combined	0.0029119	6.58116e-05
Combined	0.00171405	0.00327961	Combined	0.00291536	0.000754798
Combined	0.00171444	0.00430662	Combined	0.00292066	1.78876e-06
Combined	0.00171862	0.000163925	Combined	0.00292194	0.000603338
Combined	0.00171874	7.19033e-05	Combined	0.00292265	0.000376223
Combined	0.001719	0.000410314	Combined	0.00292432	9.45103e-05
Combined	0.00171901	0.00171563	Combined	0.00293141	0.00018291
Combined	0.00172103	0.00434168	Combined	0.00293595	2.12456e-05
Combined	0.00172293	0.00333315	Combined	0.00293724	0.000440877
Combined	0.00172763	0.00439369	Combined	0.00293749	0.000654378
Combined	0.00172777	0.000412697	Combined	0.00293778	0.000438292
Combined	0.00173181	0.00338669	Combined	0.00293904	0.0013494
Combined	0.00173259	0.000165132	Combined	0.00293925	5.57808e-05
Combined	0.00173282	7.21648e-05	Combined	0.00294339	3.11945e-05
Combined	0.00173422	0.00445086	Combined	0.0029439	6.61047e-05
Combined	0.00173522	0.0017252	Combined	0.00294898	0.000378325
Combined	0.00173654	0.000417275	Combined	0.00295003	0.000613516
Combined	0.00174069	0.00344023	Combined	0.00295907	4.67943e-05
Combined	0.00174082	0.00450804	Combined	0.00296933	2.6304e-06
Combined	0.00174531	0.000445703	Combined	0.00297457	1.99122e-05
Combined	0.00174657	0.000166339	Combined	0.00297531	0.000380427
Combined	0.00174691	7.24263e-05	Combined	0.00297563	9.46152e-05
Combined	0.00174741	0.00456521	Combined	0.0029759	6.63978e-05
Combined	0.00174957	0.00349377	Combined	0.00297695	0.000438486
Combined	0.00175144	0.00173477	Combined	0.00297708	9.35884e-06
Combined	0.001754	0.00462239	Combined	0.00297813	0.000623694
Combined	0.00175408	0.000453526	Combined	0.00298315	0.000755819
Combined	0.00175845	0.00354731	Combined	0.00298462	0.000452284
Combined	0.00176054	0.000167546	Combined	0.00299134	2.13766e-05
Combined	0.0017606	0.00467957	Combined	0.00299244	3.12738e-05
Combined	0.001761	7.26878e-05	Combined	0.00299869	0.00065484
Combined	0.00176285	0.000460257	Combined	0.00299935	5.00119e-06
Combined	0.00176719	0.00473674	Combined	0.00300164	0.000382529
Combined	0.00176733	0.00360085	Combined	0.00300622	0.000633872
Combined	0.00176766	0.0017421	Combined	0.0030079	6.66909e-05
Combined	0.00177162	0.000473978	Combined	0.00301612	0.000438679
Combined	0.00177379	0.00479392	Combined	0.00301801	3.47203e-06
Combined	0.00177451	0.000168753	Combined	0.00301814	0.000190918
Combined	0.00177509	7.29493e-05	Combined	0.00302024	0.00018335
Combined	0.00177621	0.00365439	Combined	0.00302693	9.472e-05
Combined	0.00178038	0.00485109	Combined	0.00302797	0.000384631
Combined	0.00178039	0.000478666	Combined	0.00302858	0.000655081
Combined	0.00178387	0.00175346	Combined	0.00303199	0.00046224
Combined	0.0017851	0.00371837	Combined	0.0030339	0.000716661
Combined	0.00178697	0.00490827	Combined	0.00303432	0.00064405
Combined	0.00178848	0.000173418	Combined	0.00303817	2.36318e-06
Combined	0.00178916	0.000485627	Combined	0.0030399	6.6984e-05
Combined	0.00178918	7.32107e-05	Combined	0.0030415	3.13531e-05
Combined	0.00179357	0.00496544	Combined	0.00304674	2.15076e-05
Combined	0.00179398	0.0037831	Combined	0.00304873	4.69036e-05
Combined	0.00179793	0.000508212	Combined	0.00304969	9.47474e-06
Combined	0.00180009	0.00178831	Combined	0.00305095	0.000756839
Combined	0.00180016	0.00502262	Combined	0.0030543	0.000386734
Combined	0.00180246	0.000186354	Combined	0.00305529	0.000438872
Combined	0.00180286	0.00384784	Combined	0.00305988	0.000655303
Combined	0.00180326	7.34722e-05	Combined	0.00306242	0.000654228
Combined	0.0018067	0.000515053	Combined	0.00306669	4.31367e-06
Combined	0.00180676	0.0050798	Combined	0.00306837	0.00041818
Combined	0.00181174	0.00391258	Combined	0.0030719	6.72771e-05
Combined	0.00181335	0.00513697	Combined	0.00307823	9.48248e-05
Combined	0.00181547	0.000521895	Combined	0.00307937	0.000464757
Combined	0.00181631	0.00181362	Combined	0.00308063	0.000388836
Combined	0.00181643	0.000199291	Combined	0.00308599	0.00239474
Combined	0.00181735	7.37337e-05	Combined	0.00308622	5.58491e-05
Combined	0.00181994	0.00519415	Combined	0.00309051	0.000664405
Combined	0.00182062	0.00397731	Combined	0.00309056	3.14325e-05
Combined	0.00182424	0.000528783	Combined	0.00309446	0.000439066
Combined	0.00182654	0.00525132	Combined	0.00310213	2.16386e-05
Combined	0.0018295	0.00404205	Combined	0.00310389	6.75702e-05
Combined	0.0018304	0.000212228	Combined	0.00310696	0.000394611
Combined	0.00183144	7.39952e-05	Combined	0.00310907	0.00018379
Combined	0.00183253	0.00182793	Combined	0.00311537	0.000117075
Combined	0.00183301	0.000535742	Combined	0.00311861	0.000674583
Combined	0.00183313	0.0053085	Combined	0.00311875	0.00075786
Combined	0.00183838	0.00410679	Combined	0.00311932	5.10195e-06
Combined	0.00183973	0.00536567	Combined	0.00312108	0.000655765
Combined	0.00184178	0.000543295	Combined	0.00312231	9.59053e-06
Combined	0.00184437	0.000225164	Combined	0.00312479	0.000476257
Combined	0.00184553	7.42567e-05	Combined	0.00312674	0.000467274
Combined	0.00184632	0.00542285	Combined	0.00312954	9.49297e-05
Combined	0.00184726	0.00417153	Combined	0.00313329	0.000395919
Combined	0.00184874	0.00185094	Combined	0.00313363	0.000439259
Combined	0.00185055	0.000568261	Combined	0.00313589	6.78633e-05
Combined	0.00185291	0.00548003	Combined	0.0031384	4.69793e-05
Combined	0.00185614	0.00423626	Combined	0.00313961	3.15118e-05
Combined	0.00185835	0.000238101	Combined	0.0031467	0.000684761
Combined	0.00185932	0.000595035	Combined	0.00314936	0.000191769
Combined	0.00185951	0.0055372	Combined	0.00315477	0.000655224
Combined	0.00185962	7.50346e-05	Combined	0.00315753	2.17696e-05
Combined	0.00186496	0.00187833	Combined	0.00315962	0.000397869
Combined	0.00186503	0.004301	Combined	0.00316048	2.73477e-05
Combined	0.0018661	0.00559311	Combined	0.00316404	0.000144802
Combined	0.00186809	0.000603801	Combined	0.00316789	6.81564e-05
Combined	0.00187232	0.000251038	Combined	0.0031728	0.000439453
Combined	0.0018727	0.00564285	Combined	0.00317412	0.000469791
Combined	0.0018737	7.53766e-05	Combined	0.0031748	0.000694939
Combined	0.00187391	0.00436574	Combined	0.00318084	9.50345e-05
Combined	0.00187686	0.00061175	Combined	0.00318228	0.000656228
Combined	0.00187929	0.0056926	Combined	0.00318595	0.00040119
Combined	0.00188118	0.00190572	Combined	0.00318655	0.000758881
Combined	0.00188279	0.00443047	Combined	0.00318867	3.15911e-05
Combined	0.00188563	0.000619699	Combined	0.00319492	9.70623e-06
Combined	0.00188588	0.00574208	Combined	0.0031979	0.00018423
Combined	0.00188629	0.000263975	Combined	0.00319989	6.84495e-05
Combined	0.00188779	7.5642e-05	Combined	0.00320289	0.000705117
Combined	0.00189167	0.00449521	Combined	0.00321197	0.000439646
Combined	0.00189248	0.00579111	Combined	0.00321228	0.000404511
Combined	0.0018944	0.000627648	Combined	0.00321272	0.000174086
Combined	0.00189739	0.00193311	Combined	0.00321292	2.19006e-05
Combined	0.00189907	0.00583997	Combined	0.00322149	0.000472308
Combined	0.00190026	0.000278396	Combined	0.00322807	4.70186e-05
Combined	0.00190055	0.00455995	Combined	0.00323099	0.000715295
Combined	0.00190188	7.59075e-05	Combined	0.00323189	6.87426e-05
Combined	0.00190317	0.000635597	Combined	0.00323215	9.51393e-05
Combined	0.00190567	0.00588883	Combined	0.00323295	0.00344008
Combined	0.00190943	0.00462468	Combined	0.00323318	5.59175e-05
Combined	0.00191195	0.000643546	Combined	0.00323772	3.16704e-05
Combined	0.00191226	0.00593768	Combined	0.00323861	0.000414771
Combined	0.00191361	0.0019605	Combined	0.00323884	0.000429261
Combined	0.00191424	0.00030256	Combined	0.0032393	5.20271e-06
Combined	0.00191597	7.6173e-05	Combined	0.00324348	0.000656691
Combined	0.00191831	0.00468942	Combined	0.00325114	0.000439839
Combined	0.00191885	0.00598653	Combined	0.00325435	0.000759902
Combined	0.00192072	0.000651496	Combined	0.00325518	3.69305e-06
Combined	0.00192545	0.00603537	Combined	0.00325908	0.000725472
Combined	0.00192719	0.00475416	Combined	0.0032614	0.000174159
Combined	0.00192821	0.000331342	Combined	0.00326389	6.90357e-05
Combined	0.00192949	0.000659445	Combined	0.00326494	0.000416393
Combined	0.00192983	0.0019838	Combined	0.00326753	9.82184e-06
Combined	0.00193006	7.64385e-05	Combined	0.00326832	2.20317e-05
Combined	0.00193204	0.00608422	Combined	0.00326887	0.000474825
Combined	0.00193607	0.00481889	Combined	0.00328058	0.000192619
Combined	0.00193826	0.000667394	Combined	0.00328096	0.000655367
Combined	0.00193864	0.00613306	Combined	0.00328345	9.52442e-05
Combined	0.00194218	0.00036025	Combined	0.00328673	0.00018467
Combined	0.00194414	7.6704e-05	Combined	0.00328678	3.17497e-05
Combined	0.00194496	0.00488363	Combined	0.00328718	0.00073565
Combined	0.00194523	0.00618191	Combined	0.00329031	0.000440033
Combined	0.00194605	0.00199037	Combined	0.00329127	0.000419412
Combined	0.00194703	0.000675344	Combined	0.00329589	6.93288e-05
Combined	0.00195182	0.00627041	Combined	0.00330467	0.000657153
Combined	0.00195384	0.00494837	Combined	0.00331008	0.000174233
Combined	0.0019558	0.000683294	Combined	0.00331528	0.000745828
Combined	0.00195615	0.00038916	Combined	0.00331624	0.000486748
Combined	0.00195823	7.69694e-05	Combined	0.0033176	0.000427101
Combined	0.00195842	0.00640544	Combined	0.00331774	4.70405e-05
Combined	0.00196226	0.00199692	Combined	0.00332215	0.000760923
Combined	0.00196272	0.00501311	Combined	0.00332371	2.21627e-05
Combined	0.00196457	0.000691243	Combined	0.00332789	6.96219e-05
Combined	0.00196501	0.0065404	Combined	0.00332948	0.000440226
Combined	0.00197013	0.000418094	Combined	0.00333475	9.5349e-05
Combined	0.0019716	0.00507784	Combined	0.00333584	3.1829e-05
Combined	0.00197161	0.00659902	Combined	0.00334014	9.93743e-06
Combined	0.00197232	7.72349e-05	Combined	0.00334337	0.000756006
Combined	0.00197334	0.000696417	Combined	0.00334393	0.000428869
Combined	0.0019782	0.00663474	Combined	0.00334639	3.47832e-05
Combined	0.00197848	0.00206279	Combined	0.00335875	0.000174306
Combined	0.00198048	0.00514258	Combined	0.00335927	5.30348e-06
Combined	0.00198211	0.000704118	Combined	0.00335989	6.9915e-05
Combined	0.0019841	0.000447027	Combined	0.00336362	0.000490721
Combined	0.00198479	0.00667489	Combined	0.00336587	0.000657616
Combined	0.00198641	7.75004e-05	Combined	0.00336865	0.000440419
Combined	0.00198936	0.00520732	Combined	0.00337026	0.000430637
Combined	0.00199088	0.000718184	Combined	0.00337147	0.000766184
Combined	0.00199139	0.00671505	Combined	0.00337556	0.00018511
Combined	0.0019947	0.00208195	Combined	0.00337911	2.22937e-05
Combined	0.00199798	0.0067552	Combined	0.0033799	0.00448542
Combined	0.00199807	0.000475961	Combined	0.00338014	5.59858e-05
Combined	0.00199824	0.00527205	Combined	0.00338489	3.19083e-05
Combined	0.00199965	0.000725116	Combined	0.00338606	9.54539e-05
Combined	0.0020005	7.77659e-05	Combined	0.00338995	0.000761944
Combined	0.00200458	0.00679934	Combined	0.00339188	7.02081e-05
Combined	0.00200712	0.00533679	Combined	0.00339659	0.000434532
Combined	0.00200842	0.00072855	Combined	0.00339956	0.000776362
Combined	0.00201091	0.00209109	Combined	0.00340715	0.000655509
Combined	0.00201117	0.00686799	Combined	0.00340741	4.70616e-05
Combined	0.00201204	0.000504895	Combined	0.00340743	0.000174379
Combined	0.00201458	7.80314e-05	Combined	0.00340782	0.000440613
Combined	0.002016	0.00540153	Combined	0.0034093	0.00048481
Combined	0.00201719	0.000731984	Combined	0.00341099	0.000492063
Combined	0.00201776	0.00693661	Combined	0.00341181	0.000193469
Combined	0.00202436	0.00700522	Combined	0.00341275	1.0053e-05
Combined	0.00202488	0.00546626	Combined	0.00341313	0.000762121
Combined	0.00202596	0.000735418	Combined	0.00342292	0.000439247
Combined	0.00202602	0.000533829	Combined	0.00342388	7.05012e-05
Combined	0.00202713	0.0020975	Combined	0.00342707	0.000658078
Combined	0.00202867	7.82968e-05	Combined	0.00342766	0.000786539
Combined	0.00203095	0.00707384	Combined	0.00343395	3.19876e-05
Combined	0.00203377	0.005531	Combined	0.0034345	2.24247e-05
Combined	0.00203473	0.000738852	Combined	0.00343736	9.55587e-05
Combined	0.00203755	0.00714246	Combined	0.00344699	0.000440806
Combined	0.00203999	0.000557125	Combined	0.00344925	0.00044021
Combined	0.00204265	0.00559574	Combined	0.00345575	0.000796717
Combined	0.00204276	7.85623e-05	Combined	0.00345588	7.07943e-05
Combined	0.00204335	0.00212564	Combined	0.00345611	0.000174452
Combined	0.0020435	0.000742286	Combined	0.00345775	0.000762965
Combined	0.00204414	0.00721108	Combined	0.00345837	0.000493409
Combined	0.00205073	0.00727969	Combined	0.00346439	0.000185549
Combined	0.00205153	0.00566047	Combined	0.00347199	0.000486162
Combined	0.00205227	0.00074572	Combined	0.00347219	5.02292e-06
Combined	0.00205396	0.000563851	Combined	0.00347558	0.000443384
Combined	0.00205685	7.88278e-05	Combined	0.00347925	5.40424e-06
Combined	0.00205733	0.00734831	Combined	0.00348301	3.20669e-05
Combined	0.00205956	0.00213161	Combined	0.00348385	0.000806895
Combined	0.00206041	0.00572521	Combined	0.00348537	1.01685e-05
Combined	0.00206104	0.000749154	Combined	0.00348616	0.000441
Combined	0.00206392	0.00741693	Combined	0.00348788	7.10874e-05
Combined	0.00206793	0.000570576	Combined	0.00348827	0.000658541
Combined	0.00206929	0.00578995	Combined	0.00348866	9.56635e-05
Combined	0.00206981	0.000752588	Combined	0.0034899	2.25557e-05
Combined	0.00207052	0.00748554	Combined	0.00349708	4.70828e-05
Combined	0.00207094	7.90933e-05	Combined	0.00350191	0.000445193
Combined	0.00207578	0.00215839	Combined	0.00350479	0.000174526
Combined	0.00207711	0.00755416	Combined	0.00350574	0.000494755
Combined	0.00207817	0.00585468	Combined	0.00351194	0.000817073
Combined	0.00207858	0.000759616	Combined	0.00351988	7.13805e-05
Combined	0.00208191	0.000577301	Combined	0.00352533	0.000441193
Combined	0.0020837	0.00762278	Combined	0.00352555	0.000763985
Combined	0.00208502	7.93588e-05	Combined	0.00352685	0.00553076
Combined	0.00208705	0.00591942	Combined	0.00352711	5.60541e-05
Combined	0.00208735	0.000772893	Combined	0.00352824	0.000446754
Combined	0.0020903	0.00770418	Combined	0.00353206	3.21462e-05
Combined	0.002092	0.00218369	Combined	0.0035323	4.22187e-05
Combined	0.00209588	0.000584095	Combined	0.00353334	0.000657572
Combined	0.00209593	0.00598416	Combined	0.00353997	9.57684e-05
Combined	0.00209612	0.000775613	Combined	0.00354004	0.000827251
Combined	0.00209689	0.00779251	Combined	0.00354303	0.000194319
Combined	0.00209911	7.96242e-05	Combined	0.00354529	2.26867e-05
Combined	0.00210349	0.00784169	Combined	0.00354947	0.000659003
Combined	0.00210481	0.0060489	Combined	0.00355188	7.16736e-05
Combined	0.00210489	0.000778333	Combined	0.00355312	0.00049739
Combined	0.00210822	0.00219805	Combined	0.00355322	0.000185989
Combined	0.00210985	0.000605079	Combined	0.00355347	0.000174599
Combined	0.00211008	0.00785224	Combined	0.00355457	0.000449752
Combined	0.0021132	7.98897e-05	Combined	0.00355798	1.02839e-05
Combined	0.00211366	0.000781053	Combined	0.0035645	0.000441386
Combined	0.0021137	0.00611363	Combined	0.00356814	0.000837429
Combined	0.00211667	0.00790716	Combined	0.00357977	0.000546313
Combined	0.00212243	0.000783773	Combined	0.0035809	0.00045275
Combined	0.00212258	0.00617837	Combined	0.00358112	3.22256e-05
Combined	0.00212327	0.00796544	Combined	0.00358388	7.19667e-05
Combined	0.00212382	0.000628404	Combined	0.00358675	4.71039e-05
Combined	0.00212443	0.00221568	Combined	0.00359127	9.58732e-05
Combined	0.00212729	8.01552e-05	Combined	0.00359335	0.000765006
Combined	0.00212986	0.00802372	Combined	0.00359623	0.000847606
Combined	0.0021312	0.000789457	Combined	0.00359922	5.505e-06
Combined	0.00213146	0.00624311	Combined	0.00360049	0.000500281
Combined	0.00213646	0.008082	Combined	0.00360069	2.28177e-05
Combined	0.0021378	0.000651729	Combined	0.00360214	0.000174672
Combined	0.00213998	0.000796847	Combined	0.00360367	0.00044158
Combined	0.00214034	0.00630784	Combined	0.00360723	0.000455748
Combined	0.00214065	0.00223246	Combined	0.00361066	0.000659466
Combined	0.00214138	8.04207e-05	Combined	0.00361588	7.22598e-05
Combined	0.00214305	0.00814028	Combined	0.00362433	0.000857784
Combined	0.00214875	0.000804235	Combined	0.00363018	3.23049e-05
Combined	0.00214922	0.00637258	Combined	0.00363059	1.03992e-05
Combined	0.00214964	0.00819856	Combined	0.00363356	0.000458746
Combined	0.00215177	0.000675054	Combined	0.00364205	0.000186429
Combined	0.00215546	8.07025e-05	Combined	0.00364258	9.5978e-05
Combined	0.00215624	0.00823374	Combined	0.00364284	0.000441773
Combined	0.00215687	0.00224925	Combined	0.00364787	0.000503164
Combined	0.00215752	0.00081161	Combined	0.00364788	7.25529e-05
Combined	0.0021581	0.00643732	Combined	0.00365082	0.000174745
Combined	0.00216283	0.00824051	Combined	0.00365242	0.000867962
Combined	0.00216574	0.000698522	Combined	0.00365608	2.29544e-05
Combined	0.00216629	0.000818985	Combined	0.00365953	0.000661731
Combined	0.00216698	0.00650205	Combined	0.00365989	0.000461744
Combined	0.00216942	0.00825228	Combined	0.00366114	0.000766027
Combined	0.00216955	9.73837e-05	Combined	0.00367186	0.000659928
Combined	0.00217308	0.00226604	Combined	0.0036738	0.00626381
Combined	0.00217506	0.00082636	Combined	0.00367407	5.61225e-05
Combined	0.00217586	0.00656679	Combined	0.00367425	0.00019517
Combined	0.00217602	0.00830776	Combined	0.00367641	4.7125e-05
Combined	0.00217971	0.000731376	Combined	0.00367923	3.23842e-05
Combined	0.00218261	0.00836324	Combined	0.00367987	7.2846e-05
Combined	0.00218364	0.000100736	Combined	0.00368052	0.00087814
Combined	0.00218383	0.000833715	Combined	0.00368201	0.000441966
Combined	0.00218474	0.00663153	Combined	0.00368622	0.000464742
Combined	0.00218921	0.00841872	Combined	0.0036892	6.35279e-06
Combined	0.0021893	0.00228255	Combined	0.00369388	9.60829e-05
Combined	0.0021926	0.000841061	Combined	0.00369524	0.000507352
Combined	0.00219363	0.00669626	Combined	0.0036995	0.000174818
Combined	0.00219369	0.000777479	Combined	0.0037032	1.05137e-05
Combined	0.0021958	0.0084742	Combined	0.00370861	0.000888318
Combined	0.00219773	0.00010124	Combined	0.00371148	2.32457e-05
Combined	0.00220137	0.000848408	Combined	0.00371187	7.31391e-05
Combined	0.00220239	0.00852968	Combined	0.00371256	0.000467739
Combined	0.00220251	0.006761	Combined	0.00371821	4.96542e-05
Combined	0.00220552	0.00229878	Combined	0.00371919	5.60576e-06
Combined	0.00220766	0.000825969	Combined	0.00372119	0.00044216
Combined	0.00220899	0.00858516	Combined	0.00372829	3.24635e-05
Combined	0.00221014	0.000855092	Combined	0.00372894	0.000767048
Combined	0.00221139	0.00681993	Combined	0.00373088	0.000186869
Combined	0.00221182	0.000101744	Combined	0.00373306	0.000660391
Combined	0.00221558	0.0086447	Combined	0.00373671	0.000898496
Combined	0.00221891	0.000859616	Combined	0.00373889	0.000470759
Combined	0.00222027	0.00687758	Combined	0.00374261	0.00052306
Combined	0.00222163	0.000874866	Combined	0.00374387	7.34322e-05
Combined	0.00222173	0.00232728	Combined	0.00374518	9.61877e-05
Combined	0.00222218	0.00871597	Combined	0.00374818	0.000174892
Combined	0.0022259	0.000102248	Combined	0.00375023	0.000567693
Combined	0.00222768	0.000864132	Combined	0.00376036	0.000442353
Combined	0.00222877	0.00878724	Combined	0.0037648	0.000908673
Combined	0.00222915	0.00693524	Combined	0.00376522	0.000485531
Combined	0.00223536	0.00885852	Combined	0.00376608	4.71462e-05
Combined	0.0022356	0.000923762	Combined	0.00376687	2.36746e-05
Combined	0.00223645	0.000868648	Combined	0.00377581	1.06282e-05
Combined	0.00223795	0.00233341	Combined	0.00377587	7.37253e-05
Combined	0.00223803	0.0069929	Combined	0.00377735	3.25428e-05
Combined	0.00223999	0.000102751	Combined	0.00378572	0.000665317
Combined	0.00224196	0.00892979	Combined	0.00378999	0.000526295
Combined	0.00224522	0.000873164	Combined	0.00379155	0.000502767
Combined	0.00224691	0.00705056	Combined	0.00379237	0.000807581
Combined	0.00224855	0.00900106	Combined	0.0037929	0.000918851
Combined	0.00224958	0.000972658	Combined	0.00379426	0.000660853
Combined	0.00225399	0.000877681	Combined	0.00379649	9.62925e-05
Combined	0.00225408	0.000103255	Combined	0.00379674	0.000768069
Combined	0.00225417	0.00233936	Combined	0.00379685	0.000174965
Combined	0.00225515	0.00907233	Combined	0.00379953	0.000442547
Combined	0.00225579	0.00708214	Combined	0.00380548	0.00019602
Combined	0.00226174	0.0091436	Combined	0.00380787	7.40184e-05
Combined	0.00226276	0.000882197	Combined	0.00381788	0.000520003
Combined	0.00226355	0.00102155	Combined	0.00381919	0.000493153
Combined	0.00226467	0.00714336	Combined	0.00381971	0.000187309
Combined	0.00226817	0.000103759	Combined	0.00382075	0.00627165
Combined	0.00226833	0.00921487	Combined	0.003821	0.000929029
Combined	0.00227039	0.0023453	Combined	0.00382103	5.61908e-05
Combined	0.00227153	0.000886713	Combined	0.00382227	2.41208e-05
Combined	0.00227355	0.00720894	Combined	0.0038264	3.26221e-05
Combined	0.00227493	0.0092633	Combined	0.00383736	0.000527712
Combined	0.00227752	0.00107045	Combined	0.0038387	0.00044274
Combined	0.0022803	0.000891229	Combined	0.00383917	5.70652e-06
Combined	0.00228152	0.00928844	Combined	0.00383987	7.43115e-05
Combined	0.00228226	0.000104263	Combined	0.00384421	0.000524548
Combined	0.00228244	0.00727451	Combined	0.00384553	0.000175038
Combined	0.0022866	0.00235124	Combined	0.00384779	9.63974e-05
Combined	0.00228812	0.00931337	Combined	0.00384842	1.07427e-05
Combined	0.00228907	0.000895745	Combined	0.00384909	0.000939207
Combined	0.00229132	0.00734009	Combined	0.00385545	0.000661316
Combined	0.00229149	0.00111935	Combined	0.00385575	4.71673e-05
Combined	0.00229471	0.00937541	Combined	0.00386454	0.00076909
Combined	0.00229634	0.000104767	Combined	0.00387054	0.000526204
Combined	0.00229784	0.000900261	Combined	0.00387187	7.46046e-05
Combined	0.0023002	0.00740567	Combined	0.00387546	3.27014e-05
Combined	0.0023013	0.00945822	Combined	0.00387719	0.000949385
Combined	0.00230282	0.00236874	Combined	0.00387766	2.45913e-05
Combined	0.00230547	0.00116824	Combined	0.00387787	0.000442933
Combined	0.00230661	0.000904777	Combined	0.00388474	0.000538036
Combined	0.0023079	0.00954099	Combined	0.00389421	0.000175112
Combined	0.00230908	0.00747124	Combined	0.00389687	0.000534425
Combined	0.00231043	0.00010527	Combined	0.0038991	9.65022e-05
Combined	0.00231449	0.00962376	Combined	0.00390387	7.48977e-05
Combined	0.00231538	0.000909293	Combined	0.00390412	5.70897e-05
Combined	0.00231796	0.00753682	Combined	0.00390528	0.000959563
Combined	0.00231904	0.0024116	Combined	0.00390621	7.68266e-06
Combined	0.00231944	0.00121714	Combined	0.00390854	0.000187749
Combined	0.00232109	0.00970653	Combined	0.00391191	0.000667454
Combined	0.00232415	0.000913809	Combined	0.00391665	0.000661778
Combined	0.00232452	0.000106004	Combined	0.00391704	0.000443127
Combined	0.00232684	0.00760206	Combined	0.0039207	0.000589074
Combined	0.00232768	0.0097893	Combined	0.00392104	1.08572e-05
Combined	0.00233292	0.000916506	Combined	0.0039232	0.000543513
Combined	0.00233341	0.00126604	Combined	0.00392451	3.27807e-05
Combined	0.00233427	0.00987207	Combined	0.00393211	0.000541162
Combined	0.00233525	0.00244953	Combined	0.00393234	0.000770111
Combined	0.00233572	0.0076663	Combined	0.00393306	2.50739e-05
Combined	0.00233861	0.000108853	Combined	0.00393338	0.00096974
Combined	0.00234087	0.00995484	Combined	0.00393587	7.51908e-05
Combined	0.00234169	0.000917805	Combined	0.0039367	0.00019687
Combined	0.0023446	0.00772977	Combined	0.00394289	0.000175185
Combined	0.00234738	0.00131493	Combined	0.00394542	4.71885e-05
Combined	0.00234746	0.0100264	Combined	0.00394953	0.0005526
Combined	0.00235046	0.000923145	Combined	0.0039504	9.6607e-05
Combined	0.00235147	0.00245779	Combined	0.00395621	0.00044332
Combined	0.0023527	0.000111724	Combined	0.00395914	5.80728e-06
Combined	0.00235348	0.00779321	Combined	0.00396147	0.000979918
Combined	0.00235406	0.0100346	Combined	0.00396771	0.00627949
Combined	0.00235923	0.000931844	Combined	0.00396786	7.54839e-05
Combined	0.00236065	0.0100634	Combined	0.00396799	5.62591e-05
Combined	0.00236136	0.00136383	Combined	0.00397357	3.286e-05
Combined	0.00236237	0.00785664	Combined	0.00397586	0.000554901
Combined	0.00236678	0.00011352	Combined	0.00397785	0.000662241
Combined	0.00236724	0.0101048	Combined	0.00397949	0.000541836
Combined	0.00236769	0.00246692	Combined	0.00398845	2.55565e-05
Combined	0.00236801	0.000940542	Combined	0.00398957	0.000990096
Combined	0.00237125	0.00792008	Combined	0.00399156	0.000175258
Combined	0.00237384	0.0101464	Combined	0.00399365	1.09716e-05
Combined	0.00237533	0.00141273	Combined	0.00399538	0.000443513
Combined	0.00237678	0.000949241	Combined	0.00399737	0.000188189
Combined	0.00238013	0.00798352	Combined	0.00399986	7.5777e-05
Combined	0.00238043	0.0101879	Combined	0.00400014	0.000771131
Combined	0.00238087	0.000114087	Combined	0.0040017	9.67718e-05
Combined	0.00238391	0.00247605	Combined	0.00400219	0.000556513
Combined	0.00238555	0.000957939	Combined	0.00401766	0.00100027
Combined	0.00238703	0.0102295	Combined	0.00402263	3.29393e-05
Combined	0.00238901	0.00804696	Combined	0.00402686	0.000545749
Combined	0.0023893	0.00146162	Combined	0.00402852	0.000558125
Combined	0.00239362	0.010271	Combined	0.00403186	7.60701e-05
Combined	0.00239432	0.00096618	Combined	0.00403455	0.000443707
Combined	0.00239496	0.000114653	Combined	0.00403509	4.72096e-05
Combined	0.00239789	0.0081104	Combined	0.0040381	0.000667994
Combined	0.00240012	0.00248517	Combined	0.00403905	0.000662704
Combined	0.00240021	0.0103635	Combined	0.00404024	0.000175331
Combined	0.00240309	0.00097171	Combined	0.00404385	2.60391e-05
Combined	0.00240327	0.00151052	Combined	0.00404576	0.00101045
Combined	0.00240677	0.00817384	Combined	0.00405301	9.71368e-05
Combined	0.00240681	0.0105545	Combined	0.00405485	0.000559737
Combined	0.00240905	0.00011522	Combined	0.00406386	7.63632e-05
Combined	0.00241186	0.000976796	Combined	0.00406626	1.10861e-05
Combined	0.0024134	0.0107048	Combined	0.00406792	0.00019772
Combined	0.00241565	0.00823728	Combined	0.00406794	0.000772152
Combined	0.00241634	0.0024943	Combined	0.00407168	3.30186e-05
Combined	0.00241725	0.00155941	Combined	0.00407372	0.0004439
Combined	0.00242	0.0107443	Combined	0.00407386	0.00102063
Combined	0.00242063	0.000981878	Combined	0.00407424	0.000552307
Combined	0.00242314	0.000115787	Combined	0.00407912	5.90804e-06
Combined	0.00242453	0.00830072	Combined	0.00408118	0.000561349
Combined	0.00242659	0.0107837	Combined	0.0040862	0.000188629
Combined	0.0024294	0.000986959	Combined	0.00408892	0.000175405
Combined	0.00243122	0.00160831	Combined	0.00409003	6.45252e-05
Combined	0.00243256	0.00250342	Combined	0.00409116	0.000603263
Combined	0.00243318	0.010855	Combined	0.00409586	7.66563e-05
Combined	0.00243341	0.00836416	Combined	0.00409925	2.65217e-05
Combined	0.00243722	0.000116354	Combined	0.00410024	0.000663166
Combined	0.00243817	0.000992041	Combined	0.00410195	0.00103081
Combined	0.00243978	0.010956	Combined	0.00410431	9.75068e-05
Combined	0.0024423	0.00842759	Combined	0.00410751	0.00056308
Combined	0.00244519	0.00165721	Combined	0.00411289	0.000444094
Combined	0.00244637	0.011057	Combined	0.00411466	0.00628733
Combined	0.00244694	0.000997122	Combined	0.00411496	5.63275e-05
Combined	0.00244877	0.00251255	Combined	0.00412074	3.3098e-05
Combined	0.00245118	0.00849058	Combined	0.00412161	0.000556232
Combined	0.00245131	0.00011692	Combined	0.00412323	9.01253e-06
Combined	0.00245297	0.011158	Combined	0.00412476	4.72307e-05
Combined	0.00245571	0.0010022	Combined	0.00412786	7.69494e-05
Combined	0.00245917	0.0017061	Combined	0.00413005	0.00104099
Combined	0.00245956	0.0112583	Combined	0.00413384	0.000568396
Combined	0.00246006	0.00855069	Combined	0.00413574	0.000773173
Combined	0.00246448	0.00100729	Combined	0.0041376	0.000175478
Combined	0.00246499	0.00252167	Combined	0.00413887	1.12006e-05
Combined	0.0024654	0.000117487	Combined	0.00415206	0.000444287
Combined	0.00246615	0.0113051	Combined	0.00415464	2.70044e-05
Combined	0.00246894	0.00863836	Combined	0.00415562	9.77054e-05
Combined	0.00247275	0.0113505	Combined	0.00415814	0.00105116
Combined	0.00247314	0.001755	Combined	0.00415986	7.72425e-05
Combined	0.00247325	0.00101237	Combined	0.00416017	0.000571206
Combined	0.00247782	0.00875701	Combined	0.00416144	0.000663629
Combined	0.00247934	0.0113958	Combined	0.00416429	0.00066853
Combined	0.00247949	0.000118054	Combined	0.00416639	0.000501887
Combined	0.00248121	0.0025308	Combined	0.00416899	0.000558528
Combined	0.00248202	0.00101745	Combined	0.0041698	3.31773e-05
Combined	0.00248594	0.0114412	Combined	0.00417161	0.000853041
Combined	0.0024867	0.00887566	Combined	0.00417503	0.000189069
Combined	0.00248711	0.0017932	Combined	0.00418624	0.00106134
Combined	0.00249079	0.00102253	Combined	0.00418627	0.000175551
Combined	0.00249253	0.0114865	Combined	0.0041865	0.00057185
Combined	0.00249358	0.000118621	Combined	0.00419123	0.00044448
Combined	0.00249558	0.00899432	Combined	0.00419186	7.75356e-05
Combined	0.00249742	0.00253993	Combined	0.00419909	6.0088e-06
Combined	0.00249912	0.0115318	Combined	0.00419915	0.000198571
Combined	0.00249956	0.00102761	Combined	0.00420354	0.000774194
Combined	0.00250108	0.00182898	Combined	0.00420692	9.7734e-05
Combined	0.00250446	0.00911297	Combined	0.00421004	2.7487e-05
Combined	0.00250572	0.0115772	Combined	0.00421148	1.13534e-05
Combined	0.00250766	0.000119187	Combined	0.00421283	0.00057657
Combined	0.00250833	0.00103269	Combined	0.00421433	0.00107152
Combined	0.00251231	0.0116225	Combined	0.00421443	4.72519e-05
Combined	0.00251334	0.00923162	Combined	0.00421636	0.000588693
Combined	0.00251364	0.00254905	Combined	0.00421885	3.32566e-05
Combined	0.00251506	0.00186476	Combined	0.00422264	0.000664091
Combined	0.0025171	0.00103778	Combined	0.00422386	7.78287e-05
Combined	0.00251891	0.0116679	Combined	0.0042304	0.000444674
Combined	0.00252175	0.000119754	Combined	0.00423495	0.000175624
Combined	0.00252223	0.00935023	Combined	0.00423916	0.000584642
Combined	0.0025255	0.0117132	Combined	0.00424243	0.0010817
Combined	0.00252587	0.00104287	Combined	0.00425585	7.81218e-05
Combined	0.00252903	0.00190053	Combined	0.00425822	9.77625e-05
Combined	0.00252986	0.00255818	Combined	0.00426161	0.00629517
Combined	0.00253111	0.00946862	Combined	0.00426163	0.0006123
Combined	0.00253209	0.0117586	Combined	0.00426192	5.63958e-05
Combined	0.00253464	0.00104824	Combined	0.00426374	0.000593189
Combined	0.00253584	0.000120321	Combined	0.00426386	0.000189509
Combined	0.00253869	0.0117908	Combined	0.00426543	2.79696e-05
Combined	0.00253999	0.00958466	Combined	0.00426549	0.000592714
Combined	0.002543	0.00193631	Combined	0.00426791	3.33359e-05
Combined	0.00254341	0.00105745	Combined	0.00426957	0.000444867
Combined	0.00254528	0.0118388	Combined	0.00427052	0.00109187
Combined	0.00254608	0.0025673	Combined	0.00427133	0.000775215
Combined	0.00254887	0.00969985	Combined	0.00427594	7.19607e-05
Combined	0.00254993	0.000120888	Combined	0.00428363	0.000175698
Combined	0.00255188	0.0119774	Combined	0.00428384	0.000664554
Combined	0.00255218	0.00106736	Combined	0.0042841	1.18512e-05
Combined	0.00255697	0.00197208	Combined	0.00428785	7.84149e-05
Combined	0.00255775	0.0098146	Combined	0.00429049	0.000669067
Combined	0.00255847	0.012054	Combined	0.00429182	0.000598857
Combined	0.00256095	0.00107728	Combined	0.00429862	0.00110205
Combined	0.00256229	0.00257643	Combined	0.0043041	4.7273e-05
Combined	0.00256402	0.000121454	Combined	0.00430874	0.00044506
Combined	0.00256506	0.012121	Combined	0.00430953	9.77911e-05
Combined	0.00256663	0.0099239	Combined	0.00431111	0.000602782
Combined	0.00256972	0.0010872	Combined	0.00431697	3.34152e-05
Combined	0.00257095	0.00203673	Combined	0.00431815	0.000600125
Combined	0.00257166	0.0121877	Combined	0.00431906	6.10956e-06
Combined	0.00257551	0.0100261	Combined	0.00431985	7.8708e-05
Combined	0.0025781	0.000122021	Combined	0.00432083	2.84522e-05
Combined	0.00257825	0.0122533	Combined	0.00432672	0.00111223
Combined	0.00257849	0.00109712	Combined	0.00433037	0.000199421
Combined	0.00257851	0.00258555	Combined	0.00433231	0.000175771
Combined	0.00258439	0.0101283	Combined	0.00433913	0.000776237
Combined	0.00258485	0.012319	Combined	0.00434024	1.03424e-05
Combined	0.00258492	0.00213377	Combined	0.00434448	0.000601393
Combined	0.00258727	0.00110704	Combined	0.00434504	0.000665016
Combined	0.00259144	0.0123846	Combined	0.00434791	0.000445254
Combined	0.00259219	0.000122588	Combined	0.00435185	7.90011e-05
Combined	0.00259327	0.0102384	Combined	0.00435269	0.000189949
Combined	0.00259473	0.00259468	Combined	0.00435481	0.00112241
Combined	0.00259604	0.00111818	Combined	0.00435671	1.24587e-05
Combined	0.00259803	0.0124502	Combined	0.00435849	0.000648984
Combined	0.00259889	0.00223081	Combined	0.00436083	9.78197e-05
Combined	0.00260215	0.0103502	Combined	0.00436602	3.34945e-05
Combined	0.00260463	0.0125158	Combined	0.00437081	0.000602918
Combined	0.00260481	0.00113782	Combined	0.00437622	2.89348e-05
Combined	0.00260628	0.000123155	Combined	0.00438098	0.000175844
Combined	0.00261094	0.0026038	Combined	0.00438291	0.00113259
Combined	0.00261104	0.010376	Combined	0.00438385	7.92942e-05
Combined	0.00261122	0.0125814	Combined	0.00438708	0.000445447
Combined	0.00261286	0.00232785	Combined	0.00439376	4.72941e-05
Combined	0.00261358	0.0011443	Combined	0.00439714	0.000604931
Combined	0.00261782	0.0126471	Combined	0.00440586	0.000665703
Combined	0.00261992	0.0103856	Combined	0.00440623	0.000665479
Combined	0.00262037	0.000123721	Combined	0.00440693	0.000777272
Combined	0.00262235	0.00115026	Combined	0.00440856	0.00630301
Combined	0.00262441	0.0127127	Combined	0.00440888	5.64641e-05
Combined	0.00262684	0.00242489	Combined	0.004411	0.00114276
Combined	0.00262716	0.00261293	Combined	0.00441213	9.78482e-05
Combined	0.0026288	0.0103953	Combined	0.00441508	3.35738e-05
Combined	0.002631	0.0127783	Combined	0.00441585	7.95873e-05
Combined	0.00263112	0.00115622	Combined	0.00441668	0.000669603
Combined	0.00263446	0.000124288	Combined	0.00442347	0.000606943
Combined	0.0026376	0.0128439	Combined	0.00442625	0.000445637
Combined	0.00263768	0.010448	Combined	0.00442932	1.29796e-05
Combined	0.00263989	0.00116218	Combined	0.00442966	0.000175917
Combined	0.00264081	0.00252192	Combined	0.00443162	2.94174e-05
Combined	0.00264338	0.00262206	Combined	0.00443209	0.000624551
Combined	0.00264419	0.0129095	Combined	0.00443904	6.21032e-06
Combined	0.00264656	0.0105273	Combined	0.0044391	0.00115294
Combined	0.00264854	0.000124855	Combined	0.00444153	0.000190389
Combined	0.00264866	0.00120782	Combined	0.00444785	7.98804e-05
Combined	0.00265079	0.0129492	Combined	0.0044498	0.000608956
Combined	0.00265478	0.00261896	Combined	0.00445324	0.000669752
Combined	0.00265544	0.0106049	Combined	0.00446159	0.000200271
Combined	0.00265738	0.0129656	Combined	0.00446186	7.52561e-05
Combined	0.00265743	0.00125521	Combined	0.00446344	9.78768e-05
Combined	0.00265959	0.00263118	Combined	0.00446414	3.36531e-05
Combined	0.00266263	0.000125422	Combined	0.00446542	0.000445803
Combined	0.00266397	0.0131503	Combined	0.00446719	0.00116312
Combined	0.00266432	0.0106823	Combined	0.00446743	0.000665941
Combined	0.0026662	0.0012665	Combined	0.00447473	0.000778308
Combined	0.00266875	0.002716	Combined	0.00447613	0.000613176
Combined	0.00267057	0.0132345	Combined	0.00447834	0.000175991
Combined	0.0026732	0.0107598	Combined	0.00447985	8.01735e-05
Combined	0.00267497	0.00127627	Combined	0.00448343	4.73153e-05
Combined	0.00267581	0.00264031	Combined	0.00448701	2.99e-05
Combined	0.00267672	0.000125988	Combined	0.00449529	0.0011733
Combined	0.00267716	0.013274	Combined	0.00450061	0.000673801
Combined	0.00268208	0.0108372	Combined	0.00450193	1.30747e-05
Combined	0.00268273	0.00281304	Combined	0.00450246	0.00061863
Combined	0.00268374	0.00128651	Combined	0.00450459	0.000445938
Combined	0.00268376	0.0133406	Combined	0.00451185	8.04666e-05
Combined	0.00269035	0.0134743	Combined	0.00451319	3.37324e-05
Combined	0.00269081	0.000126555	Combined	0.00451359	0.000512416
Combined	0.00269097	0.0109147	Combined	0.00451474	9.79054e-05
Combined	0.00269203	0.00264943	Combined	0.00452338	0.00118347
Combined	0.00269251	0.00129675	Combined	0.00452702	0.000176064
Combined	0.0026967	0.00291008	Combined	0.00452863	0.000666404
Combined	0.00269694	0.013608	Combined	0.00452879	0.000619688
Combined	0.00269985	0.0109921	Combined	0.00453036	0.000190829
Combined	0.00270128	0.00130699	Combined	0.00454241	3.03826e-05
Combined	0.00270354	0.0136975	Combined	0.00454253	0.000779343
Combined	0.0027049	0.000127122	Combined	0.00454287	0.000670139
Combined	0.00270825	0.00265856	Combined	0.00454376	0.000446038
Combined	0.00270873	0.0110695	Combined	0.00454385	8.07597e-05
Combined	0.00271005	0.00132909	Combined	0.00454799	0.00067785
Combined	0.00271013	0.0137101	Combined	0.00455085	0.000898501
Combined	0.00271067	0.00300712	Combined	0.00455148	0.00119365
Combined	0.00271673	0.0137486	Combined	0.00455512	0.000622171
Combined	0.00271761	0.011147	Combined	0.00455552	0.00631082
Combined	0.00271882	0.00133933	Combined	0.00455584	5.65325e-05
Combined	0.00271898	0.000127689	Combined	0.00455725	1.16723e-05
Combined	0.00272332	0.0137962	Combined	0.00455901	6.31108e-06
Combined	0.00272446	0.00266674	Combined	0.00456225	3.38117e-05
Combined	0.00272464	0.00310416	Combined	0.00456605	9.79339e-05
Combined	0.00272649	0.0111855	Combined	0.0045731	4.73364e-05
Combined	0.00272759	0.001356	Combined	0.00457454	1.31491e-05
Combined	0.00272991	0.0138438	Combined	0.0045757	0.000176137
Combined	0.00273307	0.000128255	Combined	0.00457584	8.10528e-05
Combined	0.00273537	0.0112172	Combined	0.00457958	0.00120383
Combined	0.00273636	0.00137267	Combined	0.00458145	0.000625819
Combined	0.00273651	0.0138903	Combined	0.00458293	0.000446127
Combined	0.00273862	0.00316805	Combined	0.00458983	0.000666866
Combined	0.00274068	0.00267155	Combined	0.00459282	0.000201122
Combined	0.0027431	0.0139364	Combined	0.00459536	0.000681898
Combined	0.00274425	0.0113472	Combined	0.0045978	3.08653e-05
Combined	0.00274513	0.00138934	Combined	0.00460256	0.000651205
Combined	0.00274716	0.000128628	Combined	0.00460767	0.00121401
Combined	0.0027497	0.0139825	Combined	0.00460778	0.000629468
Combined	0.00275259	0.00329454	Combined	0.00460784	8.13459e-05
Combined	0.00275313	0.0114773	Combined	0.00461033	0.000780378
Combined	0.0027539	0.0014057	Combined	0.0046113	3.38911e-05
Combined	0.00275629	0.0140286	Combined	0.00461735	9.79625e-05
Combined	0.0027569	0.00268332	Combined	0.00461919	0.000191269
Combined	0.00276125	0.000128858	Combined	0.0046221	0.000446217
Combined	0.00276201	0.0116073	Combined	0.00462437	0.00017621
Combined	0.00276267	0.00141294	Combined	0.00463411	0.000633116
Combined	0.00276288	0.0140747	Combined	0.00463577	0.00122419
Combined	0.00276656	0.00342102	Combined	0.00463984	8.1639e-05
Combined	0.00276948	0.0141207	Combined	0.00464274	0.000693239
Combined	0.0027709	0.0117374	Combined	0.00464715	1.32235e-05
Combined	0.00277144	0.00141838	Combined	0.00464777	0.000110912
Combined	0.00277311	0.0026951	Combined	0.00465102	0.000667329
Combined	0.00277534	0.000129088	Combined	0.0046532	3.13479e-05
Combined	0.00277607	0.0141668	Combined	0.00466036	3.39704e-05
Combined	0.00277978	0.0118674	Combined	0.00466044	0.000636765
Combined	0.00278021	0.00142382	Combined	0.00466127	0.000446307
Combined	0.00278053	0.0035475	Combined	0.00466277	4.73576e-05
Combined	0.00278267	0.0142129	Combined	0.00466386	0.00123436
Combined	0.00278866	0.0119975	Combined	0.00466865	9.79911e-05
Combined	0.00278898	0.00146462	Combined	0.00466906	0.000670676
Combined	0.00278926	0.0142361	Combined	0.00467184	8.19321e-05
Combined	0.00278933	0.00270689	Combined	0.00467305	0.000176284
Combined	0.00278942	0.000129318	Combined	0.00467813	0.000781414
Combined	0.00279451	0.00367398	Combined	0.00467899	6.41184e-06
Combined	0.00279585	0.0142411	Combined	0.00468677	0.000640413
Combined	0.00279754	0.0121275	Combined	0.00469011	0.000710845
Combined	0.00279775	0.00148169	Combined	0.00469196	0.00124454
Combined	0.00280245	0.0142462	Combined	0.00470044	0.000446396
Combined	0.00280351	0.000129548	Combined	0.00470247	0.00631849
Combined	0.00280555	0.00271867	Combined	0.00470281	5.66008e-05
Combined	0.00280642	0.0122576	Combined	0.00470384	8.22252e-05
Combined	0.00280652	0.00149542	Combined	0.00470802	0.000191709
Combined	0.00280848	0.00379281	Combined	0.00470859	3.18305e-05
Combined	0.00280904	0.0142512	Combined	0.00470942	3.40497e-05
Combined	0.0028153	0.00152155	Combined	0.00471222	0.000667791
Combined	0.0028153	0.0123293	Combined	0.0047131	0.000644062
Combined	0.00281564	0.0143239	Combined	0.00471977	1.3298e-05
Combined	0.0028176	0.000129778	Combined	0.00471996	9.80196e-05
Combined	0.00282177	0.00273046	Combined	0.00472005	0.00125472
Combined	0.00282223	0.0144204	Combined	0.00472173	0.000176357
Combined	0.00282245	0.00390717	Combined	0.00472404	0.000201972
Combined	0.00282407	0.00153471	Combined	0.00473584	8.25183e-05
Combined	0.00282418	0.0124439	Combined	0.00473749	0.000716185
Combined	0.00282882	0.014517	Combined	0.00473943	0.000647711
Combined	0.00283169	0.000130008	Combined	0.00473961	0.000446486
Combined	0.00283284	0.00154788	Combined	0.00474593	0.000782449
Combined	0.00283306	0.0125585	Combined	0.00474815	0.0012649
Combined	0.00283542	0.0145773	Combined	0.00475244	4.73787e-05
Combined	0.00283642	0.00402152	Combined	0.00475847	3.4129e-05
Combined	0.00283798	0.00274225	Combined	0.00476399	3.23131e-05
Combined	0.00284161	0.00156104	Combined	0.00476576	0.000651359
Combined	0.00284194	0.0126732	Combined	0.00476784	8.28114e-05
Combined	0.00284201	0.01459	Combined	0.00477041	0.00017643
Combined	0.00284578	0.000130238	Combined	0.00477126	9.80482e-05
Combined	0.00284861	0.0146746	Combined	0.00477302	0.000677885
Combined	0.00285038	0.00157421	Combined	0.00477342	0.000668254
Combined	0.0028504	0.00413587	Combined	0.00477426	1.30021e-05
Combined	0.00285082	0.0127878	Combined	0.00477624	0.00127508
Combined	0.0028542	0.00275404	Combined	0.00477879	0.000446576
Combined	0.0028552	0.014767	Combined	0.00478486	0.000720289
Combined	0.00285915	0.00158737	Combined	0.00479209	0.000655008
Combined	0.00285971	0.0129025	Combined	0.00479238	1.33724e-05
Combined	0.00285986	0.000142566	Combined	0.00479525	0.000671212
Combined	0.00286179	0.0148594	Combined	0.00479685	0.000192149
Combined	0.00286437	0.00425947	Combined	0.00479896	6.5126e-06
Combined	0.00286792	0.00160045	Combined	0.00479984	8.31045e-05
Combined	0.00286839	0.0149518	Combined	0.00480434	0.00128525
Combined	0.00286859	0.0130163	Combined	0.00480753	3.42083e-05
Combined	0.00287042	0.00276619	Combined	0.00481373	0.000783484
Combined	0.00287395	0.000144126	Combined	0.00481796	0.000446665
Combined	0.00287498	0.0150442	Combined	0.00481842	0.000658656
Combined	0.00287669	0.00161345	Combined	0.00481908	0.000176504
Combined	0.00287747	0.0131261	Combined	0.00481938	3.27957e-05
Combined	0.00287834	0.00438982	Combined	0.00482257	9.80768e-05
Combined	0.00288158	0.0151366	Combined	0.00483184	8.33976e-05
Combined	0.00288546	0.00162644	Combined	0.00483224	0.000727483
Combined	0.00288635	0.0131971	Combined	0.00483244	0.00129543
Combined	0.00288663	0.00277966	Combined	0.00483368	0.000138755
Combined	0.00288804	0.000144637	Combined	0.00483462	0.000668717
Combined	0.00288817	0.015229	Combined	0.00484211	4.73998e-05
Combined	0.00289231	0.00452016	Combined	0.00484475	0.000662304
Combined	0.00289423	0.00163943	Combined	0.00484942	0.00632616
Combined	0.00289476	0.0153214	Combined	0.00484977	5.66691e-05
Combined	0.00289523	0.0132398	Combined	0.00485526	0.000202822
Combined	0.00290136	0.0154138	Combined	0.00485659	3.42876e-05
Combined	0.00290213	0.000145147	Combined	0.00485713	0.000446755
Combined	0.00290285	0.00279324	Combined	0.00486053	0.00130561
Combined	0.002903	0.0016469	Combined	0.00486079	0.000543769
Combined	0.00290411	0.0132825	Combined	0.00486383	8.36907e-05
Combined	0.00290629	0.00465051	Combined	0.00486499	1.34468e-05
Combined	0.00290795	0.0155062	Combined	0.00486776	0.000176577
Combined	0.00291177	0.00165258	Combined	0.00487108	0.000663348
Combined	0.00291299	0.0133252	Combined	0.00487387	9.81053e-05
Combined	0.00291455	0.0155987	Combined	0.00487478	3.32783e-05
Combined	0.00291621	0.000145658	Combined	0.00487961	0.000736683
Combined	0.00291907	0.00280689	Combined	0.00488153	0.000784512
Combined	0.00292026	0.00478086	Combined	0.00488568	0.000192589
Combined	0.00292054	0.00166932	Combined	0.00488863	0.00131579
Combined	0.00292114	0.0156692	Combined	0.00489581	0.000669179
Combined	0.00292187	0.0133679	Combined	0.00489583	8.39838e-05
Combined	0.00292773	0.0156873	Combined	0.0048963	0.000446844
Combined	0.00292931	0.00169431	Combined	0.00489741	0.000664083
Combined	0.0029303	0.000146169	Combined	0.00490564	3.43669e-05
Combined	0.00293075	0.0134106	Combined	0.00491644	0.00017665
Combined	0.00293423	0.00491121	Combined	0.00491672	0.00132596
Combined	0.00293433	0.0157055	Combined	0.00491893	6.61336e-06
Combined	0.00293528	0.00282055	Combined	0.00492144	0.000671748
Combined	0.00293808	0.0017193	Combined	0.00492374	0.000667325
Combined	0.00293964	0.0134533	Combined	0.00492517	9.81339e-05
Combined	0.00294092	0.0157124	Combined	0.00492699	0.000745318
Combined	0.00294439	0.000147544	Combined	0.00492783	8.42769e-05
Combined	0.00294685	0.0017443	Combined	0.00493008	0.000943961
Combined	0.00294752	0.0157168	Combined	0.00493017	3.37609e-05
Combined	0.0029482	0.00504156	Combined	0.00493178	4.7421e-05
Combined	0.00294852	0.0134964	Combined	0.00493547	0.000446934
Combined	0.0029515	0.0028342	Combined	0.0049376	1.35212e-05
Combined	0.00295411	0.0157316	Combined	0.00494349	0.000704565
Combined	0.00295562	0.0018198	Combined	0.00494482	0.00133614
Combined	0.0029574	0.0135453	Combined	0.00494932	0.000785462
Combined	0.00295848	0.000149451	Combined	0.00495007	0.000671068
Combined	0.0029607	0.0157532	Combined	0.0049547	3.44462e-05
Combined	0.00296218	0.00517191	Combined	0.00495701	0.000669642
Combined	0.00296439	0.00184413	Combined	0.00495983	8.457e-05
Combined	0.00296628	0.0136448	Combined	0.00496512	0.000176723
Combined	0.0029673	0.0157748	Combined	0.00497291	0.00134632
Combined	0.00296772	0.00284786	Combined	0.00497436	0.000749474
Combined	0.00297257	0.000151357	Combined	0.00497451	0.000193029
Combined	0.00297316	0.00187742	Combined	0.00497464	0.000447024
Combined	0.00297389	0.0157965	Combined	0.0049764	0.000674812
Combined	0.00297516	0.0137512	Combined	0.00497648	9.81625e-05
Combined	0.00297615	0.00530226	Combined	0.00498557	3.42435e-05
Combined	0.00298049	0.0158181	Combined	0.00498649	0.000203672
Combined	0.00298193	0.00191072	Combined	0.00499127	1.4332e-05
Combined	0.00298394	0.00286152	Combined	0.00499183	8.48631e-05
Combined	0.00298404	0.0138577	Combined	0.00499637	0.00633382
Combined	0.00298665	0.000153264	Combined	0.00499673	5.67375e-05
Combined	0.00298708	0.0158392	Combined	0.00500101	0.0013565
Combined	0.00299012	0.00543261	Combined	0.00500273	0.000678553
Combined	0.0029907	0.00194401	Combined	0.00500376	3.45255e-05
Combined	0.00299292	0.0139641	Combined	0.00501021	1.35956e-05
Combined	0.00299367	0.0158499	Combined	0.00501379	0.000176797
Combined	0.00299947	0.00197731	Combined	0.00501381	0.000447113
Combined	0.00300015	0.00287518	Combined	0.00501712	0.000786361
Combined	0.00300027	0.0158586	Combined	0.00501821	0.000670104
Combined	0.00300074	0.00015517	Combined	0.00501959	0.000145599
Combined	0.0030018	0.0140705	Combined	0.00502144	4.74421e-05
Combined	0.00300409	0.00556296	Combined	0.00502174	0.000753465
Combined	0.00300686	0.0158674	Combined	0.00502383	8.51562e-05
Combined	0.00300824	0.00201061	Combined	0.00502778	9.81911e-05
Combined	0.00301068	0.014177	Combined	0.00502906	0.000679945
Combined	0.00301346	0.0158761	Combined	0.0050291	0.00136668
Combined	0.00301483	0.000157077	Combined	0.00503891	6.71412e-06
Combined	0.00301637	0.00288883	Combined	0.00504096	3.47262e-05
Combined	0.00301701	0.00204399	Combined	0.00504763	0.000672285
Combined	0.00301807	0.00569331	Combined	0.00505281	3.46048e-05
Combined	0.00301957	0.0142834	Combined	0.00505298	0.000447193
Combined	0.00302005	0.0159192	Combined	0.00505539	0.000680614
Combined	0.00302578	0.00207746	Combined	0.00505583	8.54493e-05
Combined	0.00302664	0.0159234	Combined	0.0050572	0.00137685
Combined	0.00302845	0.0143898	Combined	0.00506247	0.00017687
Combined	0.00302892	0.000158984	Combined	0.00506334	0.000193469
Combined	0.00303204	0.00582365	Combined	0.00506911	0.000757456
Combined	0.00303259	0.00290249	Combined	0.00507909	9.82196e-05
Combined	0.00303324	0.0159275	Combined	0.00507941	0.000670567
Combined	0.00303455	0.00211096	Combined	0.00508172	0.000682105
Combined	0.00303733	0.0144962	Combined	0.00508282	1.36701e-05
Combined	0.00303983	0.0159317	Combined	0.00508492	0.00078683
Combined	0.00304301	0.00016089	Combined	0.0050853	0.00138703
Combined	0.00304333	0.00214447	Combined	0.00508783	8.57424e-05
Combined	0.00304601	0.005954	Combined	0.00509215	0.000447252
Combined	0.00304621	0.0145327	Combined	0.00509636	3.52088e-05
Combined	0.00304643	0.0159359	Combined	0.00510187	3.46841e-05
Combined	0.0030488	0.00291615	Combined	0.00510805	0.000683947
Combined	0.0030521	0.00217799	Combined	0.00511111	4.74633e-05
Combined	0.00305302	0.01594	Combined	0.00511115	0.000176943
Combined	0.00305509	0.0145478	Combined	0.00511339	0.00139721
Combined	0.00305709	0.000162797	Combined	0.00511395	0.000731245
Combined	0.00305961	0.0159442	Combined	0.00511649	0.000761446
Combined	0.00305998	0.00608435	Combined	0.00511771	0.000203922
Combined	0.00306087	0.00221988	Combined	0.00511983	8.60355e-05
Combined	0.00306397	0.0145629	Combined	0.00513039	9.82482e-05
Combined	0.00306502	0.00292981	Combined	0.00513132	0.000447308
Combined	0.00306621	0.0159483	Combined	0.00513438	0.000685788
Combined	0.00306964	0.00226424	Combined	0.00514061	0.000671029
Combined	0.00307118	0.000164703	Combined	0.00514149	0.00140739
Combined	0.0030728	0.015965	Combined	0.00514332	0.00634149
Combined	0.00307285	0.0146357	Combined	0.0051437	5.68058e-05
Combined	0.00307396	0.0062147	Combined	0.00515093	3.47635e-05
Combined	0.00307841	0.0023038	Combined	0.00515175	3.56914e-05
Combined	0.0030794	0.0159946	Combined	0.00515182	8.63286e-05
Combined	0.00308124	0.00294345	Combined	0.00515217	0.000193907
Combined	0.00308173	0.0147432	Combined	0.00515272	0.000786929
Combined	0.00308527	0.000166621	Combined	0.00515544	1.37445e-05
Combined	0.00308599	0.0160241	Combined	0.00515888	6.81488e-06
Combined	0.00308718	0.00232335	Combined	0.00515983	0.000177016
Combined	0.00308793	0.00634505	Combined	0.00516071	0.000687426
Combined	0.00309061	0.0148507	Combined	0.00516386	0.000765437
Combined	0.00309258	0.0160529	Combined	0.00516958	0.00141756
Combined	0.00309595	0.00234177	Combined	0.00517049	0.000447363
Combined	0.00309746	0.00294849	Combined	0.00517382	0.000672821
Combined	0.00309918	0.0160597	Combined	0.00518169	9.82768e-05
Combined	0.00309936	0.000168542	Combined	0.00518382	8.66217e-05
Combined	0.00309949	0.0149582	Combined	0.00518705	0.000688802
Combined	0.0031019	0.0064754	Combined	0.00519768	0.00142774
Combined	0.00310472	0.00236018	Combined	0.00519998	3.48428e-05
Combined	0.00310577	0.0160665	Combined	0.00520078	4.74844e-05
Combined	0.00310838	0.0150657	Combined	0.0052018	0.000671492
Combined	0.00311237	0.0160733	Combined	0.0052055	0.000152443
Combined	0.00311345	0.00018058	Combined	0.00520715	3.6174e-05
Combined	0.00311349	0.00237869	Combined	0.00520799	0.000838436
Combined	0.00311367	0.00295611	Combined	0.00520828	1.56619e-05
Combined	0.00311587	0.00660575	Combined	0.0052085	0.00017709
Combined	0.00311726	0.0151732	Combined	0.00520966	0.000447419
Combined	0.00311896	0.0160801	Combined	0.00521124	0.000769428
Combined	0.00312226	0.00239756	Combined	0.00521338	0.000690076
Combined	0.00312555	0.0160869	Combined	0.00521582	8.69148e-05
Combined	0.00312614	0.0152807	Combined	0.00522052	0.000787025
Combined	0.00312753	0.000202471	Combined	0.00522577	0.00143792
Combined	0.00312985	0.0067361	Combined	0.00522805	1.38189e-05
Combined	0.00312989	0.0029696	Combined	0.005233	9.83053e-05
Combined	0.00313103	0.00246302	Combined	0.00523971	0.000691203
Combined	0.00313215	0.0160949	Combined	0.005241	0.000194317
Combined	0.00313502	0.0153882	Combined	0.00524782	8.72079e-05
Combined	0.00313874	0.0161159	Combined	0.00524883	0.000447475
Combined	0.0031398	0.00249486	Combined	0.00524893	0.000204068
Combined	0.00314162	0.000203841	Combined	0.00524904	3.49221e-05
Combined	0.00314382	0.00686645	Combined	0.00525387	0.0014481
Combined	0.0031439	0.0154957	Combined	0.00525718	0.000177163
Combined	0.00314534	0.016137	Combined	0.00525861	0.000773418
Combined	0.00314611	0.00298258	Combined	0.00526254	3.66566e-05
Combined	0.00314857	0.00252079	Combined	0.005263	0.000671954
Combined	0.00315193	0.016158	Combined	0.00526604	0.00069379
Combined	0.00315278	0.0156032	Combined	0.00527886	6.91564e-06
Combined	0.00315571	0.000206324	Combined	0.00527982	8.7501e-05
Combined	0.00315734	0.00254804	Combined	0.00528196	0.00145828
Combined	0.00315779	0.0069968	Combined	0.0052843	9.83339e-05
Combined	0.00315852	0.016179	Combined	0.00528442	0.000757925
Combined	0.00316166	0.0157107	Combined	0.005288	0.000447531
Combined	0.00316232	0.00299544	Combined	0.00528832	0.000787121
Combined	0.00316512	0.0162048	Combined	0.00529028	0.00634916
Combined	0.00316611	0.00257529	Combined	0.00529045	4.75055e-05
Combined	0.0031698	0.000212273	Combined	0.00529066	5.68741e-05
Combined	0.00317054	0.0158182	Combined	0.00529237	0.000696883
Combined	0.00317171	0.0162976	Combined	0.00529809	3.50014e-05
Combined	0.00317176	0.00712714	Combined	0.00530001	0.000673357
Combined	0.00317488	0.00260254	Combined	0.00530066	1.38933e-05
Combined	0.00317831	0.0164156	Combined	0.00530586	0.000177232
Combined	0.00317854	0.0030083	Combined	0.00530599	0.000778764
Combined	0.00317942	0.0159257	Combined	0.00530932	0.000989421
Combined	0.00318365	0.00262979	Combined	0.00531006	0.00146845
Combined	0.00318389	0.000218221	Combined	0.00531182	8.77941e-05
Combined	0.0031849	0.0165337	Combined	0.00531794	3.71392e-05
Combined	0.00318574	0.00725749	Combined	0.0053187	0.000698937
Combined	0.00318831	0.0160332	Combined	0.0053242	0.000672417
Combined	0.00319149	0.0166518	Combined	0.00532717	0.000447646
Combined	0.00319242	0.00265447	Combined	0.00532983	0.000194535
Combined	0.00319476	0.00302116	Combined	0.0053356	9.83625e-05
Combined	0.00319719	0.0161407	Combined	0.00533816	0.00147863
Combined	0.00319797	0.00022417	Combined	0.00534382	8.80872e-05
Combined	0.00319809	0.0167698	Combined	0.00534503	0.000701807
Combined	0.00319971	0.00738882	Combined	0.00534715	3.50807e-05
Combined	0.00320119	0.00267675	Combined	0.00535336	0.000785831
Combined	0.00320468	0.0168879	Combined	0.00535454	0.000177293
Combined	0.00320607	0.0162481	Combined	0.00535612	0.000787217
Combined	0.00320996	0.00271875	Combined	0.00536625	0.00148881
Combined	0.00321097	0.00303341	Combined	0.00536634	0.000448106
Combined	0.00321128	0.017006	Combined	0.00537136	0.000705008
Combined	0.00321206	0.000230118	Combined	0.00537327	1.39677e-05
Combined	0.00321368	0.00753035	Combined	0.00537333	3.7578e-05
Combined	0.00321495	0.0163556	Combined	0.00537582	8.83803e-05
Combined	0.00321787	0.0171241	Combined	0.00538012	4.75267e-05
Combined	0.00321873	0.002768	Combined	0.00538016	0.000204214
Combined	0.00322383	0.0164631	Combined	0.0053854	0.000672879
Combined	0.00322446	0.0172421	Combined	0.00538691	9.8391e-05
Combined	0.00322615	0.000236067	Combined	0.00539141	0.000159294
Combined	0.00322719	0.00304566	Combined	0.00539435	0.00149899
Combined	0.0032275	0.00281729	Combined	0.00539621	3.52187e-05
Combined	0.00322765	0.00767752	Combined	0.00539769	0.000708201
Combined	0.00323106	0.0173602	Combined	0.00539883	7.01641e-06
Combined	0.00323271	0.0165706	Combined	0.00540074	0.000792905
Combined	0.00323627	0.00286659	Combined	0.00540321	0.000177342
Combined	0.00323765	0.01746	Combined	0.00540551	0.000448642
Combined	0.00324024	0.000242015	Combined	0.00540782	8.86734e-05
Combined	0.00324159	0.0166781	Combined	0.00541866	0.000194617
Combined	0.00324163	0.00783385	Combined	0.00542244	0.00150917
Combined	0.00324341	0.00305791	Combined	0.00542392	0.000787313
Combined	0.00324425	0.0175084	Combined	0.00542402	0.000711393
Combined	0.00324504	0.00291589	Combined	0.0054253	1.69918e-05
Combined	0.00325047	0.016787	Combined	0.0054262	0.000673894
Combined	0.00325084	0.0175448	Combined	0.00542873	3.78162e-05
Combined	0.00325381	0.00296519	Combined	0.00543723	0.00635683
Combined	0.00325433	0.000247964	Combined	0.00543762	5.69425e-05
Combined	0.0032556	0.00803171	Combined	0.00543821	9.84196e-05
Combined	0.00325743	0.0175812	Combined	0.00543981	8.89665e-05
Combined	0.00325935	0.0169004	Combined	0.00544468	0.000449208
Combined	0.00325963	0.00307016	Combined	0.00544526	3.5801e-05
Combined	0.00326259	0.00301449	Combined	0.00544588	1.40422e-05
Combined	0.00326403	0.0176176	Combined	0.00544659	0.000673342
Combined	0.00326824	0.0169654	Combined	0.00544811	0.000799978
Combined	0.00326841	0.000253912	Combined	0.00545035	0.000714584
Combined	0.00326957	0.00822957	Combined	0.00545054	0.00151934
Combined	0.00327062	0.0176539	Combined	0.00545189	0.000177379
Combined	0.00327136	0.0030638	Combined	0.00545488	0.000779091
Combined	0.00327584	0.00309756	Combined	0.00546979	4.75478e-05
Combined	0.00327712	0.0169779	Combined	0.00547181	8.92596e-05
Combined	0.00327722	0.0176946	Combined	0.00547668	0.000717776
Combined	0.00328013	0.00311312	Combined	0.00547863	0.00152952
Combined	0.0032825	0.000259861	Combined	0.00548385	0.000449778
Combined	0.00328354	0.00832602	Combined	0.00548413	3.79309e-05
Combined	0.00328381	0.0177267	Combined	0.00548952	9.84482e-05
Combined	0.003286	0.0169904	Combined	0.00549172	0.000787409
Combined	0.0032889	0.00316244	Combined	0.00549432	3.63937e-05
Combined	0.0032904	0.0177614	Combined	0.00549549	0.000807049
Combined	0.00329206	0.0031469	Combined	0.00550057	0.000177407
Combined	0.00329488	0.0170321	Combined	0.00550301	0.000720968
Combined	0.00329659	0.000265809	Combined	0.00550381	8.95527e-05
Combined	0.003297	0.0178423	Combined	0.00550673	0.0015397
Combined	0.00329752	0.0083835	Combined	0.00550749	0.000194686
Combined	0.00329767	0.0031819	Combined	0.00550779	0.000673804
Combined	0.00330359	0.0179233	Combined	0.00551138	0.000204359
Combined	0.00330376	0.017186	Combined	0.0055185	1.41166e-05
Combined	0.00330644	0.00319905	Combined	0.0055188	7.11717e-06
Combined	0.00330828	0.00319637	Combined	0.00552302	0.000450348
Combined	0.00331019	0.0180042	Combined	0.00552934	0.00072416
Combined	0.00331068	0.000271756	Combined	0.00553482	0.00154988
Combined	0.00331149	0.00845771	Combined	0.00553581	8.98458e-05
Combined	0.00331264	0.0173399	Combined	0.00553952	3.80184e-05
Combined	0.00331521	0.00323664	Combined	0.00554082	9.84767e-05
Combined	0.00331678	0.0180851	Combined	0.00554286	0.000814121
Combined	0.00332152	0.0174939	Combined	0.00554338	3.69864e-05
Combined	0.00332337	0.018166	Combined	0.00554925	0.000177427
Combined	0.00332398	0.00325324	Combined	0.00555239	0.00067443
Combined	0.00332449	0.00324622	Combined	0.00555519	0.00114698
Combined	0.00332477	0.000274483	Combined	0.00555567	0.000727352
Combined	0.00332546	0.00853378	Combined	0.00555946	4.75689e-05
Combined	0.00332997	0.018247	Combined	0.00555952	0.000787505
Combined	0.0033304	0.017634	Combined	0.00556219	0.000450917
Combined	0.00333275	0.00326984	Combined	0.00556292	0.00156005
Combined	0.00333656	0.0183279	Combined	0.00556781	9.01389e-05
Combined	0.00333885	0.000276979	Combined	0.00556899	0.000674267
Combined	0.00333928	0.0176618	Combined	0.00557732	0.000193374
Combined	0.00333943	0.00860984	Combined	0.005582	0.000730543
Combined	0.00334071	0.00329627	Combined	0.00558418	0.0063645
Combined	0.00334152	0.00328644	Combined	0.00558458	5.70108e-05
Combined	0.00334316	0.0184088	Combined	0.00559023	0.000828851
Combined	0.00334816	0.0176795	Combined	0.00559102	0.00157023
Combined	0.00334975	0.0184897	Combined	0.00559111	1.4191e-05
Combined	0.00335029	0.00330304	Combined	0.00559212	9.85053e-05
Combined	0.00335294	0.000279476	Combined	0.00559243	3.75791e-05
Combined	0.00335341	0.0086859	Combined	0.00559492	3.81056e-05
Combined	0.00335634	0.0185707	Combined	0.00559632	0.000194753
Combined	0.00335693	0.00331904	Combined	0.00559792	0.000177444
Combined	0.00335705	0.0176972	Combined	0.00559981	9.0432e-05
Combined	0.00335906	0.00331964	Combined	0.00560136	0.000451487
Combined	0.00336294	0.0186516	Combined	0.00560833	0.000731455
Combined	0.00336593	0.017715	Combined	0.00561911	0.00158041
Combined	0.00336703	0.000281972	Combined	0.00562535	0.000790294
Combined	0.00336738	0.00876196	Combined	0.00562731	0.000787601
Combined	0.00336783	0.00333623	Combined	0.00563019	0.00067473
Combined	0.00336953	0.0187326	Combined	0.00563181	9.07251e-05
Combined	0.00337314	0.00332924	Combined	0.00563466	0.000734346
Combined	0.00337481	0.0177327	Combined	0.00563761	0.000836628
Combined	0.00337613	0.0188135	Combined	0.00563878	7.21793e-06
Combined	0.0033766	0.00335483	Combined	0.00564053	0.000452057
Combined	0.00338112	0.000285758	Combined	0.00564149	3.81718e-05
Combined	0.00338135	0.00883792	Combined	0.00564231	1.83216e-05
Combined	0.00338272	0.0188945	Combined	0.0056426	0.000204505
Combined	0.00338369	0.0177504	Combined	0.00564343	9.85339e-05
Combined	0.00338537	0.00341124	Combined	0.0056466	0.000177461
Combined	0.00338931	0.0189755	Combined	0.00564721	0.00159059
Combined	0.00338936	0.00334222	Combined	0.00564912	4.75901e-05
Combined	0.00339257	0.0177702	Combined	0.00565031	3.81927e-05
Combined	0.00339414	0.00347127	Combined	0.00566099	0.000737296
Combined	0.00339521	0.000292524	Combined	0.00566372	1.42654e-05
Combined	0.00339532	0.00890589	Combined	0.00566381	9.10182e-05
Combined	0.00339591	0.0190565	Combined	0.0056753	0.00160077
Combined	0.00340145	0.0178273	Combined	0.00567858	0.000674966
Combined	0.0034025	0.0191374	Combined	0.0056797	0.000452627
Combined	0.00340291	0.00353129	Combined	0.00568498	0.000841226
Combined	0.00340558	0.0033569	Combined	0.00568515	0.000194819
Combined	0.0034091	0.019179	Combined	0.00568732	0.000740245
Combined	0.00340929	0.000299291	Combined	0.00568856	0.00102413
Combined	0.0034093	0.00896904	Combined	0.00569055	3.87644e-05
Combined	0.00341033	0.0178582	Combined	0.00569138	0.000675192
Combined	0.00341168	0.00359132	Combined	0.00569473	9.85624e-05
Combined	0.00341569	0.0191877	Combined	0.00569511	0.000787697
Combined	0.00341921	0.0178811	Combined	0.00569528	0.000177477
Combined	0.00342045	0.00365135	Combined	0.00569581	9.13113e-05
Combined	0.0034218	0.00336826	Combined	0.0057034	0.00161094
Combined	0.00342228	0.0191964	Combined	0.00570571	3.82799e-05
Combined	0.00342327	0.00903219	Combined	0.00571365	0.000743195
Combined	0.00342338	0.000306058	Combined	0.00571887	0.000453196
Combined	0.00342809	0.0179042	Combined	0.0057278	9.16044e-05
Combined	0.00342888	0.0192253	Combined	0.00573113	0.00637216
Combined	0.00342922	0.00371124	Combined	0.00573149	0.00162112
[truncated: 580,480 more rows]
